# Supplementary material for: Soil moisture–atmosphere feedback dominates land carbon uptake variability
Source: Nature. 2021 Mar 31;592(7852):65–9. doi: 10.1038/s41586-021-03325-5 (PMC8012209; doi:10.1038/s41586-021-03325-5)
Supplement: Supplementary file 3 — Source Data Fig. 1 [file 41586_2021_3325_MOESM3_ESM.xls]

## Sheet: Panel a
Year	CCSM4_NBP_CTL	ECHAM6_NBP_CTL	GFDL_NBP_CTL	IPSL_NBP_CTL	CCSM4_NBP_ExpA	ECHAM6_NBP_ExpA	GFDL_NBP_ExpA	IPSL_NBP_ExpA
1960	-1.133	2.778	-4.47	-0.489	-0.042	0.664	-1.23	-0.58
1961	0.386	0.308	-1.615	0.611	-0.222	0.217	0.483	-0.128
1962	0.542	-3.062	4.472	-1.726	0.138	-0.322	1.782	-0.087
1963	1.234	-1.931	2.533	0.208	0.666	-0.412	1.047	-0.007
1964	-1.224	-0.167	-0.244	0.701	-0.347	-0.281	1.142	0.569
1965	0.02	1.032	-0.132	-0.149	-0.258	-0.035	0.935	-0.069
1966	0.374	1.488	-4.94	1.14	0.396	0.438	-0.101	-0.067
1967	0.215	1.089	2.193	2.85	-0.041	0.055	0.54	-0.451
1968	-0.195	-0.148	2.078	-1.402	0.164	-0.357	0.771	-0.012
1969	0.57	-0.469	0.506	0.164	0.023	-0.277	-1.217	-0.212
1970	-0.705	0.819	0.289	-2.779	0.012	0.52	-0.356	0.525
1971	-0.644	-0.699	-1.962	0.289	0.087	-0.142	-0.678	-0.289
1972	1.196	-0.171	-0.821	-1.23	0.269	-0.049	-1.312	0.161
1973	1.197	-0.96	4.122	-0.07	-0.043	-0.316	0.737	0.184
1974	-0.86	0.037	4.545	-0.927	0.084	-0.145	-0.691	0.287
1975	0.295	0.928	1.689	-1.707	0.169	0.471	0.188	-0.646
1976	0.514	-0.213	-1.75	1.776	-0.029	-0.224	0.702	0.049
1977	-0.008	-2.093	-2.338	-0.351	0.089	-0.509	-0.649	0.213
1978	-0.208	1.435	-4.746	0.72	0.229	0.411	-0.661	0.297
1979	-0.442	-1.274	1.524	-0.535	-0.054	0.142	-0.983	0.178
1980	0.891	0.736	0.705	2.182	-0.023	-0.436	1.034	0.039
1981	-0.279	0.794	-1.552	0.369	0.029	-0.559	-1.132	0.687
1982	-0.309	-0.73	1.532	1.654	0.245	0.231	1.021	-0.074
1983	-0.826	0.357	0.55	-0.49	-0.347	0.314	-0.199	0.062
1984	-1.121	0.447	-1.289	0.72	-0.61	0.191	-1.055	0.369
1985	0.587	-0.913	-0.844	1.874	0.041	0.174	-1.073	0.51
1986	0.887	-0.226	5.015	-0.265	-0.259	0.173	0.238	0.242
1987	-2.033	-0.001	-0.264	-0.531	-0.481	0.145	-0.884	0.084
1988	0.133	0.943	-4.333	0.964	-0.509	-0.264	0.207	0.067
1989	-0.211	-1.253	-4.538	-0.879	-0.259	0.086	-2.412	-0.761
1990	0.765	-3.427	4.344	-1.497	-0.175	-0.583	-0.231	0.547
1991	-1.011	-2.36	0.903	0.314	0.427	-1.041	0.586	-0.385
1992	0.008	3.02	-0.078	1.334	-0.202	0.699	0.548	-0.327
1993	-0.343	2.913	1.745	-1.679	-0.578	1.346	-0.124	-0.37
1994	1.333	0.405	-0.054	1.563	-0.113	0.377	0.636	-0.481
1995	-0.128	0.927	-4.768	-1.853	0.054	0.122	-0.639	-0.326
1996	0.013	3.736	1.554	1.122	0.091	-0.079	0.683	-0.086
1997	-0.838	1.398	-0.306	1.953	-0.184	0.091	-0.315	0.16
1998	-0.443	-2.783	-3.291	-3.694	0.117	-0.201	-0.253	-0.164
1999	0.925	-1.505	-4.34	-0.139	0.013	-0.366	-1.303	0.299
2000	0.123	0.261	2.195	-3.097	0.035	0.276	0.207	-0.688
2001	0.94	-1.137	2.81	-0.934	0.469	0.131	1.036	-0.205
2002	0.445	-0.261	3.192	0.842	0.231	0.121	0.714	0.634
2003	-2.507	-1.1	-2.308	0.431	0.326	-0.111	-0.054	-0.392
2004	0.424	-0.421	0.826	2.019	0.024	-0.538	0.17	-0.008
2005	1.453	1.456	1.661	0.62	0.348	-0.148	2.142	0.652

## Sheet: Panel b
Models	StDev_NBP_CTL	StDev_NBP_ExpA	StDev_GPP_CTL	StDev_GPP_ExpA	StDev_ReD_CTL	StDev_ReD_ExpA
CCSM4	0.864	0.275	1.294	0.74	1.043	0.714
ECHAM6	1.556	0.414	2.974	1.552	2.167	1.769
GFDL	2.762	0.928	4.589	1.775	2.616	1.827
IPSL	1.446	0.372

## Sheet: Panel c
Models	Var_NBP_decrease_in_percent	Contr_GPP_Var_in_percent	Contr_ReD_Var_in_percent	Contr_GPP_ReD_Corr_in_percent
CCSM4	-89.84	59.4	30.44	10.15
ECHAM6	-92.9	74.55	18.17	7.28
GFDL	-88.71	83.03	16.25	0.71
IPSL	-93.38
