# Supplementary material for: Soil moisture–atmosphere feedback dominates land carbon uptake variability
Source: Nature. 2021 Mar 31;592(7852):65–9. doi: 10.1038/s41586-021-03325-5 (PMC8012209; doi:10.1038/s41586-021-03325-5)
Supplement: Supplementary file 4 — Source Data Fig. 2 [file 41586_2021_3325_MOESM4_ESM.xls]

## Sheet: Panel a
Var1	Var2	Var3	Var4	Var5	Var6	Var7	Var8	Var9	Var10	Var11	Var12	Var13	Var14	Var15	Var16	Var17	Var18	Var19	Var20	Var21	Var22	Var23	Var24	Var25	Var26	Var27	Var28	Var29	Var30	Var31	Var32	Var33	Var34	Var35	Var36	Var37	Var38	Var39	Var40	Var41	Var42	Var43	Var44	Var45	Var46	Var47	Var48	Var49	Var50

																																																	-5.66
																																																	-5.57
																																										-4.41	-2.27					-5.35	-3.99
																																								-5.01	-5.35	-3.35	-2.56	-1.45	-1.07			-2.66	-4.03
																																						-5.42	-5.07	-5.02	-5.57	-4.18	-3	-2.93	-2.45	-0.77	-1.43	-2.49	-2.65
																			0.21	0.19	0.05																-7.26	-6.68	-5.98	-7.23	-6.96	-8.04	-9.25	-4.92	-2.79	-1.87	-2.99	-4.01	-3.44
																		-0.13	-0.29	-0.29	-0.2	-0.2	-0.21	-1.01												-1.76	-4.96	-2.79	-1.92	-10.17	-10.02	-9.99	-10.28	-7.56	-5.23	-3.3	-3.95	-5.84	-6.49
																	-0.29	0.09	-0.18	-0.2	-0.23	-0.33	-0.49	-1.78	-2.01	-2.55	-2.87	-4.13	-0.88	-2.23						-3.85	-4.29	-2.62	-4.68	-8.35	-7.41	-7.33	-7.42	-3.37	-5.48	-8.82	-7.77	-6.81	-7.62
																	-0.19	-1.32	-2.09	-2.07	-0.84	-3.13	-2.43	-1.81	-2.89	-3.52	-2.99	-3.59	-2.28	-2.36	-0.1	0.13	-2.81	-1.68	-1.87	-2.64	-2.07	-3.81	-3.91	-8.04	-8.46	-6.14	-4.79	-2.77	-7.2	-11.76	-10.5	-8.43	-8.03
																	-0.39			-2.06	-1.98	-2.51	-3.23	-3.66	-4.25	-5.38	-6.85	-6.43	-5.98	-3.62	-0.81	-2.34	-2.14	-4.12	-3.32	-0.66	-3.62	-5.39	-5.99	-8.69	-6.75	-6.16	-4.96	-3.3	-6.78	-10.03	-8.12	-8.65	-5.4
																	-0.23					-4.03	-3.96	-5.28	-5.77	-9.51	-10.58	-2.46	-2.88	-6.94	-4.84	-1.72	-2.31	-3.61	-4.39	-4.44	-5.03	-7.28	-7.95	-8.81	-6.67	-6.49	-6.27	-5.5	-8.04	-8.86	-7.87	-8.14	-3.68
																								-4.25	-7.35	-8.11	-7.99	-6.75	-7.67	-8.51	-10.65	-11.45	-10.81	-12.25	-13.3	-8.45	-8.82	-8.84	-9.16	-7.68	-6.82	-8	-8.63	-9.32	-10.12	-8.74	-8.54	-5.47	-5.32
																									-6.07	-4.67	-5.68	-6.61	-8.14	-11.46	-11.34	-11.26	-12.19	-13.08	-10.91	-8.53	-9.81	-9.22	-7.39	-9.06	-7.03	-8.28	-8.98	-10.22	-8.49	-9.51	-9.08	-6.4	-5.72
																									-8.81	-9.72	-9.35	-5.72	-6.36	-11.65	-13.75	-13.4	-10.89	-12.18	-12.53	-11.04	-7.62	-8.41	-6.77	-8.47	-10.64	-8.54	-10.69	-10.35	-3.39	-7.59	-6.69	-7.22
																										-9.89	-9.39	-7.22	-10.62	-10.72	-9.66	-11.14	-10.22	-9.98	-12.47	-10.31	-7.33	-7.71	-6.04	-10.16	-8.75	-7.9	-10.18	-11.1	-8.72	-8.64	-7.03	-6.41
																											-6.39	-8.3	-11.25	-12.03	-12.74	-15.26	-11.73	-13.22	-12.46	-10.45	-8.56	-9.39	-6.92	-9.39	-7.19	-8.56	-11.88	-14.44	-7.95	-7.05	-15.17
																											-5.95	-8.22	-8.91	-7.38	-9.81	-10.49	-11.29	-13.08	-12.42	-10.42	-7.83	-7.86	-8.18	-6.34	-6.25	-8.67	-9.93	-11.08	-7.41	-7.96	-9.26
																													-5.69	-8.26	-7.1	-9	-13.14	-14.29	-8.71	-7.75	-6.91	-10.13	-9.44	-4.6	-5.44	-9.08	-9.05	-5.31	-13.19	-8	-6.66
																														-4.89	-8.95	-8.86	-9.28	-12.29	-7.45	-9.29	-7.12	-5.91	-6.56	-7.35	-5.74	-9.07	-7.01	-6.99
																																-6.35	-11.41	-12.03	-8.57	-6.83	-6	-5.41	-5.38	-5.93	-6.55	-7.97	-4.12	-6.58
																																	-8.79	-10.11	-8.92	-7.52	-7.15	-7.1	-4.96	-5.59	-6.66	-11.06	-7.86	-7.75
																																	-6.98	-9.16	-10.25	-8.7	-9.05	-11.04	-8.04	-7.03	-5.07	-12.24	-9.53
																																	-7.26	-7.5	-9.93	-9.52	-7.19	-7.74	-6.37	-6.13	-5.23	-6.97	-6.87
																																				-7.43	-6.81	-9.19	-11.28	-7.66	-4.34	-3.45	-2.54
																																							-10.06	-2.62	-5.68	-4.71
																																								-1.93	-6.28	-5.22

																																																	-3.81
																																																-3.33	-4.86
																																															-2.15	-3.79	-5.38
																																															-3.62	-4.09	-6.09
																																															-3.37	-6.37	-5.73
																																															-3.52	-5.69	-5.53
																																															-3.6	-7.44	-6.73
																																															-5.81	-7.05	-8.9
																																																-7.27	-10.04
																																															-2.93	-6.02	-7.82
																																															-4.55	-5.14	-7.09
																																														-0.93	-2.83	-4.59	-7.02
																																											-3.11	-0.27	0.45	-1.53	-3.35	-5.53	-6.7
																																		-1.34	-2.03	-1.79	-2.78	-5.02			-6.3	-5.3	-2.79	-0.87	-0.53	-1.45	-4.5	-7.25	-9.51
																																-3.27	-3.22	-3.67	-5.59	-7.21	-5.89	-5.17	-5.38	-7.03	-9.14	-4.41	-3.03	-0.98	-0.49	-3.37	-7.08	-7.07	-6.96
																														-0.66	-3.23	-5.11	-4.34	-3.92	-7.48	-9.93	-6.92	-6	-5.14	-7.89	-9.11	-7.44	-4.88	-0.28	-0.53	-4.76	-7.78	-7.85	-6.03
																												0.74	1.14	-1.12	-4.41	-7.07	-6.4	-6.87	-10.43	-10.17	-8.02	-7.18	-6.64	-8.67	-9.08	-7.34	-6.27	-2	-2.36	-3.96	-9.42	-9.94	-7.13
																												-2.81	-3.74	-5.85	-6.48	-7.38	-7.97	-10.03	-12.81	-12.08	-9.1	-7.7	-7.49	-8.47	-8	-5.76	-4.32	-1.06	-2.89	-5.01	-8.33	-11.61	-12.73
																												-4.05	-6.66	-9.21	-9.68	-9.58	-10.46	-11.54	-11.89	-10.19	-8.88	-8.67	-6.44	-7.03	-6.13	-4.56	-3.67	-2.11	-1.84	-4.74	-7.78	-9.16	-9.71
																												-6.65	-9.55	-8.05	-11.26	-9.18	-7.29	-11.82	-11.72	-8.95	-7.72	-6.98	-5.9	-6.67	-7.82	-6.51	-4.3	-3.41	-3.22	-4.4	-8.02	-8.77	-7.22
																												-6.9	-11.45	-8.2	-11.57	-11.79	-11.35	-12.99	-9.18	-9.49	-7	-7.81	-6.17	-6.29	-7.83	-6.72	-4.83	-2.31	-4.04	-4.73	-8.8	-7.73	-8.44
																												-5.59	-5.64	-3.4	-5.84	-13	-9.69	-12.49	-9.62	-9.46	-7.86	-8.34	-5.34	-6	-8.41	-5.9	-5.19	-2.51	-3.94	-5.17	-8.52	-9.49	-9.8
																													-4.64	-1.48	-3.56	-11.1	-13.24	-12.06	-9.45	-9.96	-7.72	-6.69	-6.92	-3.66	-5.25	-5.87	-9.27	-6.29	-2.28	-10.88	-9.19	-9.55	-7.94
																														-2.37	-6.29	-11.15	-13.18	-14.35	-10.29	-11.13	-11.64	-5.66	-5.68	-7.01	-5.88	-6.37	-5.95	-3.71	-6.21	-12.06	-14.61	-9.07	-7.27
																																-11.29	-11.38	-10.95	-9.78	-12.14	-11.9	-6.05	-8.2	-15.9	-13.14	-11.91	-12.48	-4.88	-6.48	-9.02	-16.79	-12.78	-7.65
																																			-7.69	-9.71	-11.1	-10.15	-10.51	-13.9	-12.82	-13.33	-10.5	-3.92	-4.51	-3.92	-13.31	-11.38	-9.07
																																				-8.04	-10.92	-11.91	-13.46	-11.25	-12.98	-7.77	-10.6	-5.47	-3.92	-3.99	-8.51	-9.27	-10.35
																																											-7.56	-5.05	-2.93	-2.98	-6.14	-5.53	-5.41
																																												-5.15	-4.53	-1.18	-3.68	-4.48	-4.79
																																-8.5	-8.25	-7.78	-6.04	-5.95									-6.48	-2.34	-3.03	-4.08	-2.3
																																-8.05	-7.57	-7.13	-6.5	-5.79	-6.16									-3.88	-3.06	-4.6	-0.8
																																		-4.4	-4.82	-6.1	-5.88	-4.29									-4	-3.23	-0.57
																																																	-0.31
																																																	-6.21
																																																	-5.67
																																																-8.12	-7.49
																																														-3.08	-7.14
																																													-1.69	-2.23	-2.45	-3.02	-3.69
																																												-3.9	-1.53	-3.01	-8.18	-4.58
																																											-5.28	-2.32	-3.95	-5.75	-7.41
																																										-3.64	-6.65	-0.39					-2.48
																																									-5.84		-3.64						-2.44
																																									-5.76
																																									-5.62			-2.37	-2.58
																																									-11.16		-9.98	-1.71	-0.78	-2.44
																														-5.54	-5.04	-6.22	-6.91										-4.66	-2.3	-0.63	-1.71	-3.64
																											-2.97	-4.67	-3.85	-6.96	-6.06	-6.16	-6.97	-5.9									-1.45	-4.92	-0.99	-1.07	-3.08	-5.59
																											-3.91	-5.96	-6.62	-7.2	-6.53	-7.16	-7.47	-7.42									-5.08	-2.39	-1.11		-1.72
																												-7.15	-6.66	-7.2	-6.73	-7.53	-7.02	-6.49	-4.72								-5.57	-3.81
																												-7.3	-6.55	-6.94	-7.27	-7.37	-7.66	-7.05	-5.28	-5.17							-6.8	-5.72
																												-5	-6.42	-6.7	-7.28	-7.01	-7.76	-8.02	-6.86	-5.28	-5.02
																												-2.17	-2.73	-6.42	-7.2	-4.78	-7.89	-7.89	-7.03	-3.3	-5.45
																													-0.88	-6.75	-7.64	-4.7	-6.18	-6.94	-6.8	-5.74	-7.44
																													-1	-6.54	-7.72	-5.15	-5.2	-6.9	-7.85	-6.59	-7.33	-7.27
																													-2.39	-6.13	-7.09	-5.16	-5.79	-6.75	-8.42	-6.87	-7.48	-7.13	-5.55				-1.26	-4.66
																												-6.85	-5.8	-4.88	-4.94	-4.27	-5.25	-6.98	-10.02	-8.12	-6.85	-7.67				-0.13	-0.12
																											-4.69	-6.68	-5.51	-4.15	-3.34	-3.7	-4.96	-7.53	-10.51	-7.28	-6.49	-8.07				0.5	0.24	-1.53
																											-6.34	-6.68	-1.32	-3.23	-4.49	-4.53	-5.55	-8.44	-7.71	-6.32						-0.57	0.12
																										-11.04	-7.77	-7.16	-6.79	-6.17	-1.84	-4.2	-7	-8	-10.05	-7.45				-11.06	-3.54	-1.37	-1.8
																										-10.36	-7.98	-7.62	-6.89	-6.71	-4.85	-5.4	-7.42	-8.91	-8.84	-10.43	-10.16	-7.25	-9.28	-5.38	-2.53	-2.52	-1.91
																										-8.82	-4.93	-7.89	-8.18	-8.27	-8.34	-8.04	-7.24	-8.05	-7.98	-9.03	-8.34				-1.89	-2.78
																							-2.09	-4.34	-5.73	-4.98	-2.98	-10.43	-9.29	-8.63	-9.65	-9.26	-8.42	-8.37	-9.65					-2.07	-7.59	-3.75
																								-2.82		-7.81	-5.91	-6.55	-13.47	-9.71	-9.78	-8.4	-9.12	-8.04							-4.04	-4.33
																											-3.18	-7.53	-12.3	-14.28	-7.04	-11.22	-9.53
																												-7.47	-9.75	-10.28	-9.1	-12.97
																					-0.22	-0.12
																						-0.04	-0.65
																							-1.2	-0.64
																								-1.41	-0.65
																								-2.17	-1.6	-3.1
																									-1.81	-1.1
[truncated: 40 more columns]

## Sheet: Panel b
Var1	Var2	Var3	Var4	Var5	Var6	Var7	Var8	Var9	Var10	Var11	Var12	Var13	Var14	Var15	Var16	Var17	Var18	Var19	Var20	Var21	Var22	Var23	Var24	Var25	Var26	Var27	Var28	Var29	Var30	Var31	Var32	Var33	Var34	Var35	Var36	Var37	Var38	Var39	Var40	Var41	Var42	Var43	Var44	Var45	Var46	Var47	Var48	Var49	Var50

																																																	-1.26
																																																	-2.05
																																										-0.87	-0.77					-1.45	-1.81
																																								-2.67	-3.03	-1.96	-2.05	-1.93	-1.65			-1.33	-1.51
																																						-3.96	-3.21	-2.36	-2.71	-3.73	-2.22	-1.17	-1.57	-1.39	-1.8	-1.22	-1.71
																			-0.23	-0.15	-0.34																-1.53	-2.46	-3.14	-2.27	-3.78	-2.9	-3.15	-2.33	-2.13	-2.14	-1.55	-2.08	-2.22
																		-0.3	-0.32	-0.18	-0.37	-0.38	-0.61	-1.03												-0.65	-1.96	-1.4	-1.97	-3.19	-3.78	-3.14	-4.46	-4.15	-3.34	-2.63	-1.83	-2.78	-2.53
																	-0.33	-0.64	-0.58	-0.66	-0.6	-0.56	-0.72	-1.82	-1.49	-2.78	-2.46	-1.67	-1.48	-1.82						-3.22	-2.55	-2.3	-3.36	-2.25	-1.98	-1.58	-1.37	-2.44	-4.12	-4.54	-3.91	-4.26	-2.66
																	-0.46	-1.06	-1.03	-0.82	-0.48	-0.46	-1.21	-1.63	-2.07	-3.35	-1.93	-1.27	-0.81	-0.34	-0.35	-0.16	-2.23	-2.43	-0.63	-4.21	-1.84	-2.08	-2.26	-2.41	-1.74	-2.79	-2.35	-3.4	-4.09	-3.98	-3.89	-3.77	-4.45
																	-0.49			-0.99	-1.3	-2.25	-2.48	-2.43	-2.52	-2.93	-2	-1.24	-1.37	-1.4	-1.14	-1.2	-1.04	-2.9	-2.1	-1.69	-2.02	-2.6	-1.86	-1.74	-1.59	-2.42	-2.44	-2.42	-3.37	-3.35	-2.96	-2.64	-2.52
																	-0.38					-2.86	-3.11	-2.86	-3.48	-3.56	-2.55	-2.62	-1.94	-2.66	-1.75	-1.13	-1.36	-1.94	-2.09	-2.05	-2.23	-1.82	-1.82	-1.8	-2.06	-2.2	-2.25	-2.61	-3.19	-4.11	-2.56	-3.1	-2.45
																								-1.11	-2.43	-3.72	-3.83	-4.95	-6.08	-2.87	-4.81	-3.27	-4.52	-3.43	-3.75	-2.93	-2.51	-2.31	-1.68	-1.9	-2.19	-2.06	-3.04	-3.21	-5.3	-3.22	-3.93	-3.67	-3.37
																									-1.49	-4.39	-4.19	-5.81	-8.51	-3.96	-5.6	-5.06	-5.48	-3.96	-5.11	-3.37	-2.18	-3.57	-2.46	-2.66	-1.74	-2.76	-3.42	-4.14	-5.14	-3.03	-5.24	-3.7	-4.07
																									-3.16	-5.37	-4.22	-3.11	-3.67	-5.79	-4.42	-6.94	-3.91	-3.08	-2.92	-3.42	-3.13	-2.52	-2.35	-2.23	-3.5	-3.27	-3.45	-7.92	-2.8	-3.04	-1.51	-4.5
																										-4.42	-3.46	-2.48	-3.14	-4.71	-6.86	-6.42	-2.51	-2.35	-2.43	-3.22	-3.29	-1.98	-2.26	-2.86	-1.85	-2.81	-4.45	-7.33	-2.34	-2.63	-3.6	-3.54
																											-2.89	-7.06	-6.63	-4.19	-4.37	-6.8	-4.37	-6.82	-6.21	-4.28	-3.33	-2.91	-2.3	-3.53	-2.19	-2.55	-6.57	-6.96	-2.51	-1.3	-3.2
																											-3.32	-4.98	-3.09	-3.21	-3.44	-5.09	-4.68	-5.89	-4.97	-3.35	-2.56	-2.24	-2.13	-1.58	-1.9	-3.14	-5.9	-4.42	-2.54	-2.01	-2.63
																													-3.17	-4.89	-3.03	-5.35	-7	-5.08	-3.68	-3.19	-2.51	-2.44	-1.8	-1.56	-1.64	-3.2	-4.65	-2.46	-4.28	-2.72	-3.49
																														-6.14	-4.82	-5.42	-6.3	-5.35	-3.62	-3.46	-2.31	-1.6	-1.78	-2.74	-1.36	-3.64	-4.45	-4.18
																																-4.89	-7.67	-7.04	-4.25	-2.43	-2.54	-3.01	-1.57	-3.86	-2.44	-4.78	-2.55	-3.17
																																	-4.16	-8.07	-4.63	-2.95	-4.04	-4.04	-1.78	-2.08	-1.59	-6.73	-3.62	-3.09
																																	-4.58	-6.02	-3.99	-4.21	-3.78	-3.33	-2.78	-1.85	-2.4	-6.13	-2.65
																																	-4.2	-3.83	-3.91	-4.49	-3.12	-2.96	-3.38	-3.04	-2.37	-5.38	-5
																																				-4.92	-5.49	-6.37	-5.35	-3.68	-2.76	-2.26	-2.64
																																							-4.23	-3.43	-2.71	-1.86
																																								-3.42	-3.23	-2.04

																																																	-2.49
																																																-3.03	-3.02
																																															-1.99	-3.12	-2.88
																																															-2.34	-3.33	-3.29
																																															-2.21	-3.09	-3.11
																																															-2.24	-3.05	-3.67
																																															-2.01	-4.53	-4.59
																																															-3.29	-4.38	-3.55
																																																-3.5	-3.57
																																															-2.98	-2.82	-2.79
																																															-3.11	-2.24	-3.17
																																														-1.27	-2.13	-1.91	-3.91
																																											-2.61	-0.89	-0.46	-1.23	-1.49	-2.15	-4.26
																																		-1.31	-1.58	-1.2	-2.23	-2.94			-2.52	-4.36	-2.28	-1.27	-0.92	-1.8	-1.85	-2.67	-3.99
																																-0.55	-0.98	-1.55	-3.17	-3.41	-3.49	-3.75	-4.63	-4.41	-4.56	-4.22	-2.49	-1.28	-1.24	-3.35	-2.42	-2.55	-2.92
																														-1.37	-1.58	-0.98	-1.46	-2.03	-3.84	-4.35	-4.85	-3.48	-4.02	-4.67	-4.4	-4.28	-3.42	-1.39	-1.72	-3.67	-2.96	-3.56	-2.36
																												-1.43	-1.1	-2.34	-1.41	-2.34	-2.1	-2.57	-3.55	-4.08	-3.01	-4.08	-3.11	-3.7	-3.87	-3.75	-3.3	-1.44	-2.1	-4.03	-4.69	-4	-3.22
																												-1.32	-2.35	-1.37	-1.56	-3.16	-2.45	-3.08	-3.36	-2.59	-5.72	-5.29	-3.47	-3.6	-1.71	-3.99	-4.06	-1.21	-2.02	-4.31	-4.75	-3.9	-4.02
																												-3.51	-4.02	-3.66	-3.14	-2.88	-2.43	-2.32	-2.4	-2.57	-3.5	-4.2	-1.8	-1.39	-2.33	-4.17	-3.91	-3.44	-2.16	-4.51	-3.92	-4.69	-2.78
																												-2.83	-5.62	-4.33	-4.21	-4.59	-2.62	-2.67	-2.07	-3.31	-4.01	-3.59	-1.76	-1.44	-2.19	-5.41	-5.56	-3.33	-2.42	-4.58	-3.67	-4.88	-2.61
																												-3.94	-6.83	-4.94	-4.64	-4.36	-3.91	-2.32	-2.7	-3.91	-3.44	-4.24	-2.96	-2.32	-2.93	-3.52	-3.67	-2.12	-2.71	-3.68	-4.91	-3.79	-2.02
																												-4.13	-5.65	-5.1	-3.58	-3.96	-5.01	-4.35	-3.01	-4.47	-3.35	-4.27	-3.09	-2.21	-2.71	-1.87	-2.38	-2.76	-1.49	-3.44	-4.55	-4.09	-3
																													-3.57	-3.73	-4.33	-7.96	-5.13	-5.17	-4.62	-4.13	-3.37	-4.18	-4.48	-2.67	-2.96	-1.99	-3.91	-2.96	-3.67	-5.15	-3.48	-4.34	-3.95
																														-2.33	-6.43	-9.36	-5.67	-6.21	-5.79	-4.99	-4.37	-3.94	-4.34	-3.99	-2.6	-2.12	-2.81	-2.47	-3.68	-5.35	-5	-4.7	-3.01
																																-5.26	-4.41	-5.7	-3.79	-4.89	-5.36	-3.91	-3.59	-5.53	-5.79	-3.53	-4.29	-2.88	-2.85	-2.89	-4.73	-5.79	-4.02
																																			-3.19	-4	-4.9	-4.87	-4.22	-4.93	-3.94	-4.79	-3.2	-2.64	-2.21	-2.51	-4.21	-4.1	-3.96
																																				-3.18	-4.27	-5.13	-4.91	-3.66	-5.71	-5.02	-4.68	-1.72	-1.47	-3.46	-3.53	-3.67	-3.1
																																											-3.34	-1.6	-1.65	-2.4	-3.28	-2.27	-4.03
																																												-3.68	-1.56	-1.94	-1.5	-3.26	-3.65
																																-3.56	-4.12	-4.71	-3.22	-1.95									-1.87	-1.33	-1.28	-3.61	-2.82
																																-3.81	-4.76	-4.08	-4.38	-2.25	-1.8									-1.97	-1.9	-2.47	-1.95
																																		-3.81	-2.29	-2.66	-4.08	-3.7									-1.83	-3.26	-1.8
																																																	-0.77
																																																	-3.67
																																																	-3.17
																																																-5.29	-3.27
																																														-3.54	-5.08
																																													-3.84	-2.99	-3.66	-4.29	-4.43
																																												-3.69	-3.53	-2.87	-6.58	-5.81
																																											-4.87	-2.69	-4.24	-5.16	-5.81
																																										-4.97	-5.17	-3.16					-3.57
																																									-7.77		-6.29						-3.94
																																									-8.37
																																									-9.54			-1.98	-1.39
																																									-9.51		-6.35	-1.36	-1.24	-2.26
																														-2.1	-3.19	-2.12	-1.58										-5.12	-1.62	-0.99	-1.22	-3.73
																											-1.22	-2.37	-2.4	-3.2	-3.29	-2.38	-0.87	-1.64									-4.5	-2.16	-1.61	-2.15	-2.88	-7.15
																											-1.76	-3.16	-2.06	-3.01	-3.21	-2.23	-1.94	-0.92									-3.81	-3.58	-3.46		-3.46
																												-3.21	-2.41	-2.21	-3.58	-3.04	-2.53	-2.41	-2.98								-2.18	-3.09
																												-2.82	-2.67	-1.84	-2.07	-3.27	-2.92	-1.94	-2.96	-4.14							-2.92	-3.99
																												-1.48	-2.97	-1.81	-1.76	-3.21	-3.54	-3.23	-3.11	-4.82	-2.97
																												-1.85	-4.5	-2.3	-2.73	-2.09	-4.03	-3.37	-3.01	-3.65	-3.04
																													-3.5	-2.04	-3.67	-1.46	-3.03	-2.5	-2.45	-2.45	-3.65
																													-3.37	-2.66	-2.54	-0.73	-1.84	-2.26	-2.51	-1.29	-4.17	-2.05
																													-1.84	-1.67	-2.81	-1.43	-2.52	-3.3	-2.79	-3.41	-3.59	-2.19	-1.93				-4.44	-4.1
																												-1.94	-2.68	-1.01	-1.95	-1.06	-3.21	-2.16	-3.59	-4.01	-3.87	-2.69				-3.25	-2.04
																											-2.45	-2.24	-4.25	-0.97	-2.78	-1.37	-2.66	-2.16	-2.92	-3.67	-4.33	-2.93				-3.43	-1.27	-1.77
																											-3.61	-3	-4.89	-1.24	-1.42	-1.59	-2.67	-2.45	-1.91	-2.27						-2.56	-1.86
																										-4.03	-3.85	-3.21	-3.51	-2.18	-2.97	-2.08	-2	-2.86	-4.2	-3.19				-6.97	-5.37	-2.21	-0.81
																										-6.92	-4.39	-3.63	-2.92	-2.72	-1.82	-1.89	-2.26	-3.53	-4	-4.03	-5.14	-3.2	-3.56	-5.14	-3.55	-1.48	-1.24
																										-7.99	-4.13	-2.48	-2.86	-3.49	-2.16	-2.17	-3.01	-3.01	-3.97	-3.76	-5.69				-0.96	-2.19
																							-0.97	-1.78	-1.9	-3.44	-5.93	-2.86	-3.22	-3.53	-2.55	-2.46	-2.19	-3.44	-4.32					-3.98	-2.54	-2.33
																								-0.51		-2.66	-4.67	-5.89	-3.81	-2.87	-2.34	-2.26	-3.64	-3.68							-2.37	-3.33
																											-2.07	-3.63	-4.88	-6.4	-5.05	-3.76	-4.11
																												-4.52	-4.71	-5.32	-6.13	-4.37
																					-0.41	-0.4
																						-0.63	-0.73
																							-0.43	-0.68
																								-1.61	-1.28
																								-2.37	-2.16	-1.89
																									-1.71	-1.45
[truncated: 40 more columns]

## Sheet: Panel c
Var1	Var2	Var3	Var4	Var5	Var6	Var7	Var8	Var9	Var10	Var11	Var12	Var13	Var14	Var15	Var16	Var17	Var18	Var19	Var20	Var21	Var22	Var23	Var24	Var25	Var26	Var27	Var28	Var29	Var30	Var31	Var32	Var33	Var34	Var35	Var36	Var37	Var38	Var39	Var40	Var41	Var42	Var43	Var44	Var45	Var46	Var47	Var48	Var49	Var50

																																																	-1.74
																																																	-2.26
																																										-0.56	-0.52					-1.55	-3.41
																																								-2.2	-2.69	-2.18	-1.68	-0.12	-1.31			-0.7	-3.15
																																						-2.79	-1.51	-1.34	-1.09	-2.82	-2.05	-1.47	-0.1	-0.67	-0.38	-1.88	-2.58
																			0.03	0.01	0.08																-2.79	-2.04	-1.42	-2.61	-6.6	-8.73	-9.95	-4.97	-1.32	-1.79	-2.09	-2.73	-2.89
																		0	-0.05	-0.06	0.07	0.01	-0.2	-0.36												-2.05	-1.64	-0.89	-2.24	-6.09	-11.58	-11.05	-10.82	-8.69	-3.18	-2.12	-2.7	-2.88	-3.99
																	-0.04	-0.34	-0.28	-0.23	-0.24	-0.24	-0.13	-0.17	-0.29	-0.28	-0.44	-1.14	-1.42	-0.63						-3.63	-1.59	-0.47	-5.77	-6.49	-7.42	-6.59	-6.51	-2.98	-3.42	-3.93	-2.95	-2.89	-3.48
																	-0.01	-0.45	-0.26	-0.38	-0.14	-0.56	-0.23	-0.08	-0.75	-0.78	-0.89	-1	-0.51	-0.41	0	0.03	-4.21	-4.8	-2	-0.56	-0.27	-3.45	-5.08	-6.78	-6.84	-5.09	-3.25	-1.54	-3.51	-5.98	-5.14	-4.9	-4.73
																	-0.03			-0.41	-0.66	-0.51	-0.55	-0.7	-0.86	-1.07	-1.76	-2.04	-1.67	-1.18	-1.29	-1.86	-2.53	-2.1	-1.36	-0.13	-1.51	-3.53	-5.19	-6.3	-4.42	-2.8	-3.39	-3.31	-3.6	-5.52	-5.04	-5.39	-3.4
																	-0.06					-1.12	-1.49	-0.94	-1.92	-1.67	-3.32	-3.41	-3.16	-4.31	-0.8	-0.11	-0.37	-0.78	-0.23	-1.84	-4.67	-4	-6.38	-5.69	-3.62	-3.25	-4.66	-6.87	-5.58	-5.98	-5.33	-6.08	-3.06
																								-1.97	-2.19	-1.82	-3.07	-2.14	-1.83	-2.8	-6.64	-5.12	-5.66	-4.88	-3.52	-5.32	-7.32	-6.13	-5.13	-3.7	-3.52	-4.16	-6.91	-10.68	-10.6	-8.81	-8.43	-5.21	-3.29
																									-3.44	-2.54	-4.66	-2.23	-2.04	-6.14	-8.28	-6.11	-7.8	-9.51	-5.9	-7.24	-8.28	-6.8	-4.79	-3.58	-3.67	-4.81	-7.6	-12.33	-12.73	-10.44	-8.4	-5.89	-1.6
																									-1.57	-4.47	-3.97	-6.41	-4.4	-2.22	-3.38	-3.31	-6.98	-7.86	-8.54	-6.83	-4.49	-4.65	-4.47	-4.75	-6.5	-9.08	-12.32	-12.16	-3.34	-7.03	-6.64	-6.23
																										-2.56	-4.48	-4.8	-4.86	-2.73	-2.85	-3.33	-6.71	-7.23	-8.42	-7.61	-4.42	-3.28	-4.32	-4.71	-6.29	-8.69	-11.14	-10.78	-9.63	-9.74	-9.09	-5.4
																											-1.11	-2.49	-2.66	-5.2	-5.43	-5.05	-4.31	-3.04	-2.94	-3.23	-2.84	-4.23	-5.16	-6.06	-6.49	-7.03	-12.6	-13.93	-8.34	-8.25	-14.82
																											-0.79	-2.27	-2.28	-4.13	-3.52	-3.16	-3.7	-3.22	-3.22	-2.43	-2.37	-3.31	-4.63	-5.13	-5.35	-6.15	-11.83	-10.95	-6.7	-10.72	-11.54
																													-1.41	-1.3	-1.43	-1.52	-3.33	-4.42	-5.24	-3.39	-2.58	-3.88	-5.29	-5.44	-4.11	-8.7	-12.84	-5.07	-10.66	-11.01	-4.98
																														-1.09	-1.63	-1.21	-2.53	-3.93	-5.08	-3.02	-2.82	-3.63	-4.37	-3.98	-3.4	-7.66	-9.74	-4.49
																																-1.57	-2.27	-3.18	-3.76	-4	-3.32	-3.19	-2.23	-2.39	-3.81	-9.49	-7.65	-7.36
																																	-2.56	-2.4	-3.8	-4.21	-5.21	-5.89	-4.17	-3.08	-3.77	-9.61	-8.13	-6.52
																																	-2.79	-3.71	-4.14	-4.46	-8.09	-10.62	-7.28	-3.83	-4.15	-11.82	-9.42
																																	-1.71	-3.97	-4.36	-4.62	-5.28	-6.14	-6.74	-4.89	-3.73	-6.77	-6.9
																																				-4.6	-3.66	-6.92	-6.58	-5.03	-3.52	-5.72	-2.1
																																							-4.7	-4.03	-3.92	-4.43
																																								-1.57	-5.65	-3.78

																																																	-1.81
																																																-1.83	-2.25
																																															-1.12	-1.66	-3.04
																																															-1.66	-2.26	-3.68
																																															-2.25	-2.76	-3.27
																																															-2.77	-2.98	-3.35
																																															-3.34	-4.51	-3.78
																																															-2.93	-5.48	-4.6
																																																-5.38	-5.01
																																															-1.62	-3.83	-5.04
																																															-1.32	-4.15	-4.02
																																														-0.56	-1.14	-3.21	-4.11
																																											-0.93	0.05	0.04	-0.94	-1.72	-1.77	-4.45
																																		-1.13	-1.35	-2.14	-1	-1.43			-2.74	-1.79	-1.12	-0.27	-0.52	-1.71	-3.87	-2.69	-5.43
																																-1.35	-1.55	-2.82	-3.38	-4.18	-3.45	-3.69	-2.95	-5.45	-5.42	-1.46	-0.92	-0.37	-1.12	-2.98	-4.36	-4.3	-4.63
																														-0.01	-0.13	-2.38	-3.72	-5.76	-7.71	-9.22	-6.22	-4.02	-3.23	-5.61	-6.49	-2.35	-2.01	-0.83	-0.55	-2.96	-3.69	-4.12	-4.3
																												-0.35	1.07	0.14	-1.22	-4.71	-7.91	-8.77	-15.05	-12.52	-6.64	-3.62	-2.98	-3.9	-3.98	-4	-4.85	-2.55	-2.81	-2.95	-3.99	-6.8	-5.38
																												-0.77	-2.11	-3.43	-5.65	-8.11	-10.2	-13.47	-14.86	-11.78	-6.56	-3.52	-2.96	-2.64	-2.47	-3.48	-4.57	-1.35	-3.62	-2.2	-3.34	-5.48	-6.89
																												-1.94	-6.22	-8.24	-8.72	-10.12	-9.9	-11.18	-13.31	-9.08	-3.87	-2.57	-2.79	-2.22	-2.38	-3.67	-4.11	-1.86	-1.28	-2.68	-2.75	-5.54	-7.78
																												-3.33	-7.08	-6.57	-8.86	-11.1	-10.93	-12.5	-11.64	-7.32	-3.66	-1.91	-2.55	-2.75	-3.01	-3.35	-3.87	-2.54	-1.99	-3.16	-3.1	-3.79	-6.38
																												-2.65	-3.84	-1.58	-10.3	-15.84	-16.45	-14.5	-9.44	-6.53	-3.51	-2.81	-2.28	-3.06	-3.86	-3.86	-2.22	-1.02	-2.92	-2.73	-3.41	-4.61	-7.04
																												-1.77	-2.67	-1.26	-4.06	-12.53	-16.77	-12.83	-9.79	-6.85	-3.18	-3.05	-1.99	-3.01	-4.49	-2.27	-1.53	-0.91	-2.82	-3.14	-4.13	-4.55	-9.6
																													-0.77	-1.03	-1.95	-4.3	-12.99	-13.97	-9.67	-6.81	-4.42	-3.92	-3.66	-2.53	-3.61	-2.39	-2.57	-3.8	-2.79	-4.23	-4.06	-4.47	-5.98
																														-1.59	-4.05	-2.94	-8.79	-9.47	-6.71	-5.79	-4.66	-4.75	-3.98	-3.37	-4.29	-3.21	-1.92	-2.57	-3.12	-4.51	-7.23	-4.6	-5.44
																																-4.53	-5.69	-5.83	-6.3	-5.18	-5.61	-4.35	-4.21	-6.01	-6.03	-6.05	-6.2	-1.62	-3.48	-6.43	-11.49	-6.89	-5.09
																																			-5.65	-4.81	-4.97	-4.2	-5.15	-5.94	-4.39	-6.43	-5.7	-1.27	-1.7	-0.53	-8.83	-6.66	-4.57
																																				-3.96	-5.38	-6.63	-8.1	-6.37	-7.38	-8.84	-8.25	-1.4	-0.5	-0.37	-3.91	-9.15	-6.17
																																											-1.23	-1.27	-0.54	-0.66	-2.19	-4.8	-5.46
																																												-1.29	-0.94	-0.05	-0.42	-0.86	-1.03
																																-4.22	-4.24	-3.89	-3.18	-3.09									-1.29	-0.31	-0.5	-0.41	-0.38
																																-4.06	-2.86	-1.83	-2.31	-3.97	-2.94									-1.29	-0.49	-0.26	-0.15
																																		-1.73	-1.5	-3.75	-3.92	-3.68									-0.57	-0.35	0.02
																																																	0.06
																																																	-4.5
																																																	-5.54
																																																-4.96	-5.25
																																														-3.46	-4.41
																																													-1.11	-5.13	-1.7	-2.96	-4.59
																																												-3.41	-1.02	-3.15	-8.32	-6.84
																																											-4.01	-3.42	-1.75	-4.89	-7.5
																																										-12.53	-5.75	-3.44					-6.48
																																									-6.41		-12.4						-5.54
																																									-7.26
																																									-5.08			-10.46	-7.34
																																									-13.69		-14.71	-9.79	-5.74	-5.12
																														-0.21	-0.38	-0.75	-1.21										-12.91	-6.56	-1.14	-5.48	-6.86
																											-0.71	-2.18	-1.68	-1.19	-0.97	-1.27	-2.31	-4.1									-4.89	-3.57	-1.31	-3.7	-9.25	-3.57
																											-0.79	-3.09	-3.16	-1.58	-2.04	-3.07	-4.37	-5.25									-9.2	-2.51	-1.45		-2.96
																												-2.2	-2.06	-1.78	-2.81	-3.33	-4.68	-5.18	-3.14								-4.21	-3.51
																												-1.22	-1.32	-2.6	-2.77	-3.44	-5.15	-6.01	-3.85	-2.97							-3.58	-5.26
																												-0.57	-1.11	-2.59	-3.02	-3.28	-4.24	-5.72	-5.4	-4.61	-3.09
																												-0.36	-0.1	-1.98	-3.03	-2.42	-2.75	-4.13	-5.69	-5.04	-5.97
																													0.08	-2.2	-3.36	-2.02	-2.39	-3.97	-6.78	-8.18	-9.4
																													-0.03	-1.91	-3.37	-2.28	-2.18	-5.19	-7.99	-8.36	-7.12	-6.01
																													-0.68	-1.35	-3.05	-2.34	-3.45	-5.94	-7.65	-8.12	-7.14	-7.81	-5.13				-1.64	-1.8
																												-0.77	-0.71	-1.22	-1.55	-1.44	-3.81	-6.6	-8.37	-8.57	-6.71	-7.91				-0.31	-0.78
																											-1.8	-1.23	-0.94	-0.77	-0.36	-0.86	-3.62	-6.92	-8.34	-6.82	-5.82	-7.11				-0.02	-0.34	-0.33
																											-2.23	-2.23	0.35	-0.35	-0.85	-1.15	-3.98	-7.52	-7.2	-4.31						-0.38	-0.06
																										-3.92	-2.71	-1.99	-2.2	-1.4	-0.28	-2.05	-4.98	-7.48	-8.13	-3.67				-7.87	-5.47	-3.59	-0.39
																										-3.36	-2.76	-1.48	-1.59	-2.09	-1.99	-2.9	-5.85	-7.62	-6.95	-4	-5.4	-4.16	-3.21	-4.89	-2.51	-1.99	-1.98
																										-3.71	-3.81	-3.1	-2.22	-3.19	-5.79	-5.8	-4.41	-6.88	-6.78	-4.98	-5.42				-0.56	-2.63
																							-0.22	-0.52	-2.97	-4.49	-2.81	-6.66	-4.79	-3.41	-7.41	-9.29	-6.67	-6.3	-7.73					-0.41	-6.83	-2.46
																								-0.71		-5.7	-5.64	-4.25	-9.77	-5.58	-8.6	-10.28	-8.59	-5.81							-1.32	-1.52
																											-2.14	-8.33	-10.71	-11.8	-10.69	-8.66	-5.24
																												-7.1	-7.9	-9.99	-11.08	-8.09
																					-0.01	-0.12
																						-0.14	-0.09
																							-0.15	-0.12
																								-0.21	0.09
																								-0.63	-0.1	-0.31
																									-0.18	-0.18
[truncated: 40 more columns]
