# Supplementary material for: Soil moisture–atmosphere feedback dominates land carbon uptake variability
Source: Nature. 2021 Mar 31;592(7852):65–9. doi: 10.1038/s41586-021-03325-5 (PMC8012209; doi:10.1038/s41586-021-03325-5)
Supplement: Supplementary file 5 — Source Data Fig. 3 [file 41586_2021_3325_MOESM5_ESM.xls]

## Sheet: Panel a
Models	Contr_NBP_SM	Contr_NBP_TandVPD_LAC	Contr_NBP_TandVPD_NonLAC	Contr_NBP_R
CCSM4	34.43	37.97	9.85	17.76
ECHAM6	17.81	60.47	8.34	13.38
GFDL	1.37	82.14	9.05	7.43
IPSL	24.86	58.85	9.91	6.38
Mean	19.62	59.86	9.29	11.24
StDev	13.94	18.05	0.74	5.33

## Sheet: Panel b
Resolution	Contr_NBP_SM_CCSM4	Contr_NBP_SM_ECHAM6	Contr_NBP_SM_GFDL	Contr_NBP_SM_IPSL	Contr_NBP_SM_Mean	Contr_NBP_TandVPD_LAC_CCSM4	Contr_NBP_TandVPD_LAC_ECHAM6	Contr_NBP_TandVPD_LAC_GFDL	Contr_NBP_TandVPD_LAC_IPSL	Contr_NBP_TandVPD_LAC_Mean	Contr_NBP_TandVPD_NonLAC_CCSM4	Contr_NBP_TandVPD_NonLAC_ECHAM6	Contr_NBP_TandVPD_NonLAC_GFDL	Contr_NBP_TandVPD_NonLAC_IPSL	Contr_NBP_TandVPD_NonLAC_Mean	Contr_NBP_R_CCSM4	Contr_NBP_R_ECHAM6	Contr_NBP_R_GFDL	Contr_NBP_R_IPSL	Contr_NBP_R_Mean
2	38.09	54.2	3.28	44.56	35.03	36.54	30.09	68.03	41.39	44.01	2.81	2.16	12.54	5.38	5.72	22.55	13.55	16.16	8.67	15.23
3	37.39	52.37	2.67	43.34	33.94	36.7	31.1	71.38	42.24	45.35	2.72	2.25	9.37	5.6	4.99	23.19	14.28	16.57	8.82	15.72
4	37.25	52.23	2.57	43.31	33.84	36.85	31.1	71.83	42.39	45.54	2.72	2.27	9.1	5.53	4.9	23.19	14.39	16.5	8.77	15.71
5	36.82	50.8	2.27	42.31	33.05	36.84	31.89	73.21	42.84	46.19	2.64	2.31	8.14	5.8	4.72	23.7	14.99	16.39	9.06	16.04
6	36.86	50.36	2.25	42.37	32.96	36.58	32.19	73.59	42.76	46.28	2.65	2.34	7.75	5.85	4.65	23.9	15.11	16.41	9.02	16.11
7.5	36.39	48.73	1.88	41.72	32.18	36.95	32.93	75.24	43.32	47.11	2.61	2.44	6.85	6.01	4.48	24.06	15.9	16.03	8.95	16.24
9	35.75	46.9	1.81	40.27	31.18	37.58	34.27	76.1	44.2	48.04	2.62	2.53	6.07	6.29	4.38	24.04	16.3	16.02	9.23	16.4
10	36.17	47.95	1.8	40.66	31.64	37.27	32.94	75.71	44.06	47.49	2.57	2.52	6.37	6.1	4.39	23.99	16.59	16.12	9.18	16.47
12	35.46	46.27	1.64	39.5	30.72	36.79	34.25	76.48	44.4	47.98	2.72	2.65	6.13	6.73	4.56	25.03	16.83	15.75	9.37	16.74
15	35.51	44.86	1.37	39.56	30.32	38.35	35.84	78.6	45.23	49.5	2.77	2.85	5.53	6.54	4.42	23.37	16.45	14.5	8.67	15.75
18	33.87	42.68	1.34	37.86	28.94	40.26	37.23	78.73	46.43	50.66	2.74	2.92	5.02	6.67	4.34	23.13	17.17	14.91	9.04	16.06
20	35.32	43.52	1.42	36.72	29.24	37.6	36.45	78.59	47.15	49.95	2.82	2.88	5.55	7.1	4.59	24.26	17.15	14.43	9.04	16.22
22.5	35.63	40.51	1.33	39.67	29.28	39.8	38.39	78.98	44.92	50.52	2.89	3.17	5.08	6.61	4.44	21.68	17.93	14.62	8.8	15.76
30	34.46	39.5	1.23	37.79	28.25	42.74	40.42	80.01	46.45	52.41	2.96	3.27	5	6.78	4.5	19.84	16.81	13.76	8.98	14.85
36	35.08	36.6	1.12	33.26	26.51	38.59	43.42	80.28	49.44	52.93	3.2	3.5	4.46	7.88	4.76	23.13	16.48	14.14	9.42	15.79
45	33.37	36.39	1.09	34.58	26.36	42.48	44.25	82.73	49.39	54.72	3.51	3.52	3.59	7.54	4.54	20.64	15.83	12.59	8.48	14.39
60	33.69	36.84	1.46	36.97	27.24	43.6	43.36	81.98	46.95	53.97	3.62	3.83	4.64	7.47	4.89	19.09	15.98	11.93	8.61	13.9
90	30.49	28.56	0.96	32.31	23.08	43.11	54.14	85.22	54.5	59.24	4.66	3.46	3.04	5.87	4.26	21.74	13.85	10.77	7.31	13.42
180	32.29	28.36	1.35	31.55	23.39	44.93	50.3	80.76	53.11	57.27	6.24	6.46	8.42	8.52	7.41	16.54	14.88	9.48	6.83	11.93
360	34.43	17.81	1.37	24.86	19.62	37.97	60.47	82.14	58.85	59.86	9.85	8.34	9.05	9.91	9.29	17.76	13.38	7.43	6.38	11.24
