# Supplementary material for: Soil moisture–atmosphere feedback dominates land carbon uptake variability
Source: Nature. 2021 Mar 31;592(7852):65–9. doi: 10.1038/s41586-021-03325-5 (PMC8012209; doi:10.1038/s41586-021-03325-5)
Supplement: Supplementary file 6 — Source Data Fig. 4 [file 41586_2021_3325_MOESM6_ESM.xls]

## Sheet: Panel a
Var1	Var2	Var3	Var4	Var5	Var6	Var7	Var8	Var9	Var10	Var11	Var12	Var13	Var14	Var15	Var16	Var17	Var18	Var19	Var20	Var21	Var22	Var23	Var24	Var25	Var26	Var27	Var28	Var29	Var30	Var31	Var32	Var33	Var34	Var35	Var36	Var37	Var38	Var39	Var40	Var41	Var42	Var43	Var44	Var45	Var46	Var47	Var48	Var49	Var50

																																																	7.45
																																																	7.25
																																										5.69	4.39					8.01	7.67
																																								6.93	6.21	6.6	4.7	6.4	8.22			4.08	6.63
																																						6.26	6.02	6.2	7.04	6.55	5.75	5.59	5.81	4.83	5.25	4.98	6.3
																			1.1	1.05	1.42																7.89	7.64	7.47	8.53	8.88	10.12	11.89	7.36	5.14	4.45	5.74	7.14	5.75
																		1.52	1.6	0.99	1.42	2.1	2.7	3.59												3.21	5.7	3.59	6.07	11.43	12.52	12.64	13.21	9.87	7.69	5.22	7.76	9.15	8.18
																	1.43	1.96	2.69	2.45	2.75	3.03	2.98	4.09	4.02	5.42	5.47	5.7	3.95	2.83						4.91	5.36	4.34	5.8	9.55	9.18	9.71	9.68	5.62	7.6	10.81	11.72	9.83	9.21
																	1.88	2.4	5.14	3.74	3.72	5.14	5.53	3.83	4.96	5.38	4.31	4.85	2.97	2.66	4.1	3.81	3.68	2.49	3.55	4.99	3.39	5.26	4.98	9.29	10.56	8.53	7.23	4.68	9.26	14.21	13.33	9.81	9.45
																	1.46			3.26	3.28	4.84	6.33	4.62	6.07	6.94	7.94	7.48	6.6	5.52	4.17	4.22	4.22	6.18	5.38	2.88	6.76	6.07	7.11	10.24	9.04	8.33	7.21	5.31	9	12.14	10.02	10.14	9.35
																	1.25					4.67	7.32	5.98	8.02	10.1	11.42	10.07	9.13	8.45	5.9	2.99	3.46	5.24	6.66	5.86	8.45	7.94	9.03	10.61	8.76	8.65	8.67	7.44	10.39	11.89	10.29	9.82	7.26
																								4.47	8.24	9.09	9.46	11.29	11.27	9.46	12.03	12.7	15.15	15.4	14.66	11.16	10.1	9.76	10.64	9.56	8.73	10.04	10.97	11.52	11.72	10.43	9.88	7.15	7.11
																									7.64	9.97	9.62	11.59	13.34	13.18	12.41	12.81	13.32	15.01	12.52	10.88	11.2	10.4	10.27	10.87	8.98	10.27	11.1	12.3	10.87	11.29	10.37	7.95	8.76
																									9.48	15.29	14.71	14.11	13.35	15.59	18.62	15.33	12.28	13.65	15.14	12.5	10	10.91	9.23	10.72	12.56	11.2	12.51	12.72	8.79	8.62	7.9	9.41
																										15.71	14.63	12.86	12.38	16.74	16.69	15.68	11	11.38	14.18	11.93	10.96	10.42	8.69	11.97	11.18	10.51	12.16	13.16	10.22	9.73	7.93	8.64
																											9.42	14.99	13.12	14.7	14.96	17.12	13.39	14.64	14.14	11.88	11.26	12.24	9.74	11.85	9.83	11.09	13.49	16.46	9.1	8.08	17.06
																											6.76	12.93	11.33	10.03	11.92	12.1	15.31	14.51	13.43	11.32	10.45	10.85	11.26	9.31	9.1	10.27	11.49	12.46	8.79	9.02	11.34
																													10.81	11.32	10.06	11.05	15.21	16.45	13.55	12.71	10.7	11.21	12.37	7.6	8.49	12.16	10.83	6.49	14.37	10.03	7.28
																														8.72	11.67	11.85	13.73	13.93	11.8	10.16	9.18	9.13	10	8.53	6.95	12.49	8.44	7.6
																																9.92	13.57	14.88	9.73	7.79	7.69	6.77	6.34	7.93	8.98	11.45	5.66	8.98
																																	10.7	11.57	10.08	8.7	8.19	8.08	5.71	6.52	8.65	12.31	8.86	9.74
																																	8.75	11.13	12.19	10.78	10.16	11.75	8.81	7.88	7.99	13.29	11.47
																																	8.57	10.22	11.86	10.9	8.77	8.69	7.26	6.97	6.74	9.05	7.8
																																				8.83	8.67	10.88	11.82	8.1	8.2	8.23	4.02
																																							11.32	9.65	8.65	6.29
																																								11.48	10.49	6.55

																																																	6.85
																																																6.53	7.41
																																															5.59	6.98	9.45
																																															6.19	7.44	8.9
																																															7.22	8.91	8.41
																																															7.32	9.62	8.73
																																															9.99	10.88	10.38
																																															7.94	10.36	10.76
																																																10.97	11.41
																																															4.91	8.49	9.3
																																															6.47	8.77	8.25
																																														2.79	7.27	9.28	8.35
																																											4.56	3.88	4.47	6.18	6.75	9.62	8.07
																																		3.47	4.1	3.41	4.34	5.83			7.47	7.04	4.74	3.72	4.81	5.88	9.33	11.06	10.39
																																3.5	3.85	4.62	6.37	8.11	6.67	7.73	8	9.86	12.2	5.8	4.81	3.31	4.67	7.19	11.29	10.89	7.73
																														2.22	3.52	5.66	4.89	4.56	8.37	11.14	7.9	7.16	6.88	10.67	12.37	8.92	6.96	3.99	4.62	6.77	10.13	9.63	7.86
																												3.14	2.69	3.28	5.28	8.27	7.17	7.61	11.38	11.22	8.79	8.12	7.83	9.76	10.13	8.62	8.52	5.5	5.52	7.39	10.74	10.95	8.64
																												4.16	4.8	6.67	7.13	8.74	8.77	10.95	13.97	13.01	10.15	8.7	8.57	9.56	8.99	7.12	6.47	4.02	6.57	7.84	9.83	12.66	13.56
																												7.21	9.74	10.01	10.49	10.5	11.24	12.49	13.22	12.37	9.88	9.42	8.22	7.99	7.18	6.3	5.8	4.38	5.95	6.77	9.19	10.3	12.88
																												8.08	10.58	11.76	12.76	12.04	13.85	12.82	13.32	12.34	8.96	7.68	8.78	8.48	9.32	7.88	6.53	6.18	7.29	6.63	9.97	9.9	10.33
																												8.99	14.03	11.18	15.22	14.62	14.79	14.68	12.52	11.88	7.66	8.9	7.79	7.36	9.22	8.41	7.05	4.48	7.91	7.08	10.91	10.71	11.15
																												6.53	9.92	7.58	9.72	16.86	15.25	16.44	13.29	12.59	8.56	10.44	7.45	7.43	9.98	8.14	11.27	6.97	7.01	7.14	12.79	10.97	12.17
																													6.23	4.85	9.06	13.72	15.08	16.31	11.17	11.24	9.54	10.93	11.27	6.88	7.2	7.48	11.39	9.26	7.54	12.25	14.44	13.63	8.82
																														4.8	8.49	12.5	14.8	15.77	11.77	12.34	13.06	10.17	10.05	7.8	7.8	7.33	7.51	6.57	7.94	13.12	16.37	14.19	10.88
																																12.5	12.08	11.96	10.97	13.21	13.16	8.95	9.14	16.87	13.91	12.62	13.32	5.78	8.71	10.97	17.69	16.74	11.93
																																			8.65	10.77	12.32	11.05	11.45	14.88	13.76	14.45	11.28	5.08	5.66	7.08	14.01	13.57	14.1
																																				9.06	12.05	13.03	14.59	12.3	15.43	16	11.51	6.67	4.57	4.37	9	10.75	11.54
																																											8.32	5.48	3.51	5.2	7.25	6.79	6.02
																																												5.6	5.02	4.72	4.56	5.08	5.11
																																9.95	9.27	8.81	7.74	7.19									7.23	5.73	3.41	4.77	3.43
																																9.66	8.69	8.56	8.13	7.96	9.28									6.35	5.31	4.99	3.11
																																		6.18	6.3	8.67	9.47	7.52									4.87	3.8	2.47
																																																	1.13
																																																	13.4
																																																	16.69
																																																20.81	9.15
																																														10.82	12.48
																																													9.92	9.57	6.53	7.04	12.96
																																												11.17	11.52	10.41	15	14.81
																																											10.72	9.79	10.41	12.88	13.36
																																										15.2	14.15	9.3					14.86
																																									15.57		13.07						15.35
																																									16.19
																																									12.41			10.79	12.2
																																									16		15.14	9.43	8.19	8.63
																														6.08	6.52	6.63	7.76										12.72	9.32	6.73	8.34	9.83
																											3.17	6.26	7.06	7.57	6.68	6.76	7.95	7.45									9.01	8.64	7.35	7.48	8.92	9.49
																											4.19	7.11	7.59	8.03	7.5	8.05	8.57	8.63									12.26	5.85	4.13		9.02
																												8.75	7.72	8.13	7.69	8.48	8.04	7.33	6.01								9.93	7.97
																												8.94	7.58	7.91	8.25	8.41	8.56	7.85	6.44	7.23							11.24	11.04
																												7.29	7.43	7.62	8.22	7.92	8.52	8.95	8.31	7.14	6.39
																												3.22	7.19	7.47	8.13	5.65	8.6	8.98	8.09	4.81	6.46
																													7.02	7.73	8.61	5.66	6.91	7.68	7.96	7.14	8.57
																													6.86	7.67	8.76	6.17	6.17	7.75	8.69	7.78	8.65	7.77
																													5.14	7.07	8.08	6.1	7.04	7.92	9.15	8.32	9.42	7.65	6.73				7.61	7.04
																												7.83	6.6	5.59	5.83	5.03	6.34	8.05	10.9	9.74	7.67	8.24				5.6	7.36
																											5.66	7.72	6.75	4.76	3.85	4.32	5.83	8.24	11.25	8.99	7.69	9.26				6.64	6.6	3.71
																											7.3	7.8	7.2	3.83	4.89	4.98	6.26	9.21	8.71	7.45						6.86	6.04
																										11.92	8.81	8.3	7.97	6.98	5.89	6.02	7.48	9	10.98	8.67				14.07	6.95	7.34	6.49
																										12.76	9.11	8.81	8.32	7.87	5.53	6.09	8.56	10.14	9.66	11.3	11.1	8.55	10.65	8.21	5.79	6.17	6.28
																										14.82	9.93	9.2	9.27	9.34	9.47	9.51	8.99	9.03	9.35	9.85	9.38				5.37	6.77
																							2.98	6.22	7.12	9.67	10.49	12.7	10.33	9.66	10.59	10.55	9.39	9.12	10.81					4.45	11.16	6.22
																								4.27		9.27	13.52	16.43	14.41	10.61	10.77	11.85	10.36	8.96							8.01	6.66
																											4.06	9.77	13.4	15.23	12.75	12.57	10.51
																												9.7	11.39	12.92	15.64	14.24
																					1.82	2.03
																						2.56	2.67
																							2.27	2.32
																								3.3	3.35
																								4.16	4.58	4.58
																									2.88	2.26
[truncated: 40 more columns]

## Sheet: Panel b
Var1	Var2	Var3	Var4	Var5	Var6	Var7	Var8	Var9	Var10	Var11	Var12	Var13	Var14	Var15	Var16	Var17	Var18	Var19	Var20	Var21	Var22	Var23	Var24	Var25	Var26	Var27	Var28	Var29	Var30	Var31	Var32	Var33	Var34	Var35	Var36	Var37	Var38	Var39	Var40	Var41	Var42	Var43	Var44	Var45	Var46	Var47	Var48	Var49	Var50

																																																	-0.081
																																																	-0.067
																																										0.046	0.021					-0.018	-0.027
																																								-0.017	-0.045	-0.053	-0.037	-0.022	-0.019			-0.01	-0.016
																																						-0.026	-0.035	-0.04	-0.051	-0.07	-0.047	-0.027	-0.025	-0.02	-0.014	-0.001	-0.037
																			-0.012	0.011	0.035																-0.039	-0.041	-0.047	-0.076	-0.117	-0.166	-0.195	-0.063	-0.028	-0.02	-0.008	0.012	-0.03
																		-0.019	-0.013	0.002	0.017	0.027	0.025	0.002												-0.033	-0.069	-0.049	-0.067	-0.108	-0.221	-0.288	-0.27	-0.125	-0.061	-0.036	-0.013	-0.013	-0.096
																	-0.031	-0.022	-0.023	-0.008	0.004	-0.003	-0.008	-0.015	-0.023	-0.022	-0.026	-0.012	-0.003	-0.01						-0.051	-0.081	-0.053	-0.113	-0.139	-0.13	-0.121	-0.105	-0.051	-0.075	-0.069	-0.051	-0.057	-0.166
																	-0.033	-0.025	-0.031	-0.022	-0.001	-0.026	-0.02	-0.022	-0.028	-0.005	-0.024	-0.012	-0.032	-0.009	0	-0.015	-0.029	-0.057	-0.085	-0.044	-0.081	-0.102	-0.166	-0.158	-0.144	-0.109	-0.082	-0.055	-0.077	-0.096	-0.098	-0.156	-0.219
																	-0.043			-0.033	-0.031	-0.055	-0.072	-0.077	-0.08	-0.097	-0.102	-0.098	-0.086	-0.055	-0.034	-0.063	-0.112	-0.112	-0.102	-0.084	-0.101	-0.193	-0.197	-0.192	-0.171	-0.137	-0.108	-0.091	-0.094	-0.092	-0.124	-0.218	-0.217
																	-0.044					-0.064	-0.091	-0.074	-0.093	-0.103	-0.109	-0.112	-0.125	-0.108	-0.01	-0.041	-0.114	-0.135	-0.114	-0.101	-0.213	-0.226	-0.216	-0.218	-0.184	-0.162	-0.125	-0.135	-0.137	-0.111	-0.15	-0.249	-0.15
																								-0.05	-0.108	-0.119	-0.143	-0.145	-0.162	-0.218	-0.171	-0.089	-0.089	-0.126	-0.139	-0.216	-0.255	-0.238	-0.229	-0.207	-0.2	-0.187	-0.171	-0.255	-0.276	-0.192	-0.219	-0.238	-0.087
																									-0.082	-0.128	-0.169	-0.171	-0.189	-0.24	-0.211	-0.177	-0.27	-0.284	-0.26	-0.301	-0.305	-0.272	-0.244	-0.208	-0.21	-0.207	-0.197	-0.324	-0.354	-0.25	-0.209	-0.096	-0.041
																									-0.053	-0.121	-0.179	-0.199	-0.193	-0.16	-0.211	-0.256	-0.272	-0.274	-0.267	-0.283	-0.273	-0.238	-0.22	-0.189	-0.2	-0.248	-0.355	-0.396	-0.336	-0.309	-0.246	-0.089
																										-0.107	-0.143	-0.17	-0.195	-0.187	-0.203	-0.271	-0.237	-0.231	-0.251	-0.268	-0.234	-0.205	-0.19	-0.167	-0.185	-0.263	-0.369	-0.397	-0.373	-0.364	-0.251	-0.069
																											-0.07	-0.106	-0.127	-0.158	-0.189	-0.256	-0.276	-0.244	-0.228	-0.202	-0.199	-0.17	-0.161	-0.148	-0.179	-0.281	-0.43	-0.454	-0.349	-0.307	-0.235
																											-0.065	-0.105	-0.108	-0.099	-0.116	-0.152	-0.235	-0.223	-0.227	-0.18	-0.188	-0.169	-0.142	-0.125	-0.147	-0.252	-0.412	-0.378	-0.209	-0.167	-0.087
																													-0.079	-0.059	-0.068	-0.1	-0.215	-0.253	-0.255	-0.184	-0.185	-0.179	-0.129	-0.122	-0.137	-0.271	-0.41	-0.211	-0.136	-0.042	-0.017
																														-0.045	-0.07	-0.094	-0.161	-0.271	-0.273	-0.245	-0.192	-0.195	-0.181	-0.145	-0.165	-0.297	-0.358	-0.15
																																-0.096	-0.156	-0.263	-0.254	-0.214	-0.196	-0.223	-0.199	-0.175	-0.209	-0.297	-0.287	-0.106
																																	-0.11	-0.176	-0.204	-0.182	-0.188	-0.247	-0.235	-0.208	-0.245	-0.257	-0.23	-0.073
																																	-0.103	-0.12	-0.153	-0.198	-0.239	-0.27	-0.284	-0.288	-0.25	-0.224	-0.195
																																	-0.1	-0.106	-0.151	-0.217	-0.252	-0.269	-0.297	-0.302	-0.285	-0.217	-0.168
																																				-0.124	-0.131	-0.153	-0.26	-0.284	-0.225	-0.147	-0.042
																																							-0.166	-0.155	-0.145	-0.096
																																								-0.049	-0.086	-0.048

																																																	0.005
																																																-0.003	-0.017
																																															-0.004	-0.009	-0.019
																																															-0.011	-0.018	-0.025
																																															-0.012	-0.017	-0.049
																																															-0.029	-0.04	-0.07
																																															-0.039	-0.056	-0.09
																																															-0.019	-0.055	-0.075
																																																-0.052	-0.072
																																															-0.022	-0.029	-0.062
																																															-0.009	-0.023	-0.052
																																														0.003	-0.002	-0.004	-0.031
																																											-0.008	-0.013	-0.006	-0.001	-0.003	0.008	-0.027
																																		-0.131	-0.159	-0.196	-0.119	-0.11			-0.044	-0.051	-0.023	-0.025	-0.01	0.009	-0.011	0.016	-0.03
																																-0.137	-0.155	-0.225	-0.257	-0.213	-0.14	-0.096	-0.085	-0.104	-0.087	-0.054	-0.026	-0.026	-0.012	-0.019	-0.016	-0.008	-0.043
																														-0.107	-0.14	-0.274	-0.294	-0.327	-0.337	-0.309	-0.154	-0.068	-0.067	-0.11	-0.097	-0.068	-0.036	-0.024	-0.016	-0.04	-0.033	-0.058	-0.085
																												-0.093	-0.135	-0.173	-0.26	-0.362	-0.367	-0.348	-0.387	-0.292	-0.163	-0.075	-0.046	-0.068	-0.085	-0.114	-0.034	-0.031	-0.019	-0.01	-0.032	-0.074	-0.117
																												-0.135	-0.258	-0.341	-0.387	-0.409	-0.429	-0.414	-0.401	-0.272	-0.194	-0.099	-0.049	-0.037	-0.056	-0.092	-0.043	-0.026	-0.026	-0.022	-0.033	-0.056	-0.125
																												-0.159	-0.316	-0.438	-0.459	-0.445	-0.437	-0.425	-0.404	-0.275	-0.18	-0.116	-0.053	-0.034	-0.041	-0.074	-0.049	-0.019	-0.015	-0.022	-0.055	-0.052	-0.122
																												-0.14	-0.275	-0.309	-0.436	-0.482	-0.477	-0.445	-0.382	-0.285	-0.164	-0.089	-0.049	-0.038	-0.076	-0.096	-0.049	-0.014	-0.021	-0.025	-0.051	-0.048	-0.109
																												-0.125	-0.209	-0.204	-0.331	-0.472	-0.437	-0.366	-0.333	-0.284	-0.178	-0.087	-0.064	-0.061	-0.088	-0.086	-0.046	-0.032	-0.018	-0.024	-0.055	-0.081	-0.14
																												-0.062	-0.147	-0.181	-0.208	-0.39	-0.419	-0.355	-0.3	-0.267	-0.174	-0.096	-0.08	-0.077	-0.113	-0.083	-0.058	-0.036	-0.021	-0.028	-0.048	-0.076	-0.144
																													-0.084	-0.11	-0.174	-0.276	-0.352	-0.335	-0.302	-0.227	-0.155	-0.117	-0.128	-0.091	-0.1	-0.078	-0.088	-0.086	-0.104	-0.088	-0.075	-0.141	-0.186
																														-0.103	-0.156	-0.214	-0.219	-0.268	-0.243	-0.235	-0.188	-0.153	-0.125	-0.124	-0.149	-0.109	-0.11	-0.073	-0.176	-0.158	-0.123	-0.139	-0.169
																																-0.134	-0.123	-0.144	-0.173	-0.24	-0.191	-0.139	-0.125	-0.159	-0.194	-0.167	-0.153	-0.132	-0.195	-0.27	-0.316	-0.13	-0.084
																																			-0.134	-0.174	-0.132	-0.121	-0.15	-0.128	-0.129	-0.109	-0.093	-0.059	-0.056	-0.074	-0.243	-0.117	-0.072
																																				-0.127	-0.125	-0.113	-0.114	-0.093	-0.053	-0.004	0.021	-0.013	0.037	0.02	-0.106	-0.086	-0.036
																																											0.032	0.008	0.025	0.04	-0.055	-0.061	-0.102
																																												0.025	0.038	0.028	0.013	-0.028	-0.089
																																-0.132	-0.188	-0.171	-0.134	-0.088									0.062	0.051	0.029	0.019	-0.069
																																-0.13	-0.158	-0.147	-0.071	-0.082	-0.071									0.041	0.025	0.011	-0.069
																																		-0.04	-0.035	-0.057	-0.087	-0.044									0.033	0.028	-0.009
																																																	0.008
																																																	-0.086
																																																	-0.099
																																																-0.047	-0.074
																																														-0.089	-0.095
																																													0	-0.099	-0.03	-0.095	-0.147
																																												-0.002	-0.012	-0.044	-0.189	-0.137
																																											-0.014	-0.003	-0.015	-0.069	-0.1
																																										-0.002	-0.005	0.002					-0.095
																																									0.01		0						-0.085
																																									-0.001
																																									0.007			-0.009	-0.01
																																									0.007		-0.069	-0.016	-0.006	-0.052
																														-0.044	-0.104	-0.12	-0.139										-0.009	-0.019	-0.008	-0.066	-0.113
																											-0.037	-0.115	-0.183	-0.233	-0.246	-0.271	-0.333	-0.314									-0.003	-0.007	-0.012	-0.056	-0.11	-0.039
																											-0.069	-0.183	-0.262	-0.324	-0.35	-0.387	-0.421	-0.364									0.003	0.006	0.007		-0.012
																												-0.219	-0.282	-0.353	-0.378	-0.418	-0.44	-0.391	-0.315								-0.001	0.005
																												-0.196	-0.271	-0.337	-0.391	-0.411	-0.417	-0.407	-0.327	-0.268							-0.002	0.009
																												-0.14	-0.297	-0.309	-0.374	-0.405	-0.393	-0.398	-0.369	-0.31	-0.232
																												-0.074	-0.277	-0.294	-0.343	-0.375	-0.379	-0.402	-0.418	-0.353	-0.241
																													-0.215	-0.244	-0.32	-0.37	-0.374	-0.423	-0.433	-0.376	-0.229
																													-0.184	-0.229	-0.318	-0.375	-0.398	-0.444	-0.439	-0.393	-0.328	-0.254
																													-0.168	-0.244	-0.337	-0.371	-0.427	-0.463	-0.45	-0.437	-0.356	-0.203	-0.018				0.005	0.006
																												-0.127	-0.207	-0.284	-0.359	-0.351	-0.415	-0.475	-0.479	-0.416	-0.322	-0.164				0	-0.002
																											-0.089	-0.177	-0.244	-0.287	-0.29	-0.309	-0.398	-0.464	-0.468	-0.372	-0.239	-0.14				-0.002	-0.002	0.009
																											-0.114	-0.213	-0.273	-0.288	-0.276	-0.357	-0.44	-0.458	-0.399	-0.323						0.009	0.006
																										-0.1	-0.157	-0.234	-0.258	-0.275	-0.352	-0.479	-0.514	-0.466	-0.429	-0.339				0.039	0.027	0.016	0.012
																										-0.145	-0.19	-0.241	-0.296	-0.371	-0.476	-0.53	-0.515	-0.496	-0.406	-0.336	-0.246	-0.037	-0.022	0.029	0.016	0	0.009
																										-0.153	-0.223	-0.277	-0.315	-0.432	-0.52	-0.549	-0.512	-0.463	-0.273	-0.219	-0.165				0.015	-0.003
																							-0.016	-0.024	-0.085	-0.111	-0.245	-0.317	-0.378	-0.509	-0.527	-0.53	-0.511	-0.366	-0.12					0.007	0.014	0.011
																								-0.031		-0.125	-0.217	-0.358	-0.438	-0.524	-0.512	-0.488	-0.45	-0.167							0.003	0.009
																											-0.131	-0.246	-0.33	-0.442	-0.473	-0.407	-0.119
																												-0.218	-0.247	-0.31	-0.298	-0.252
																					-0.002	-0.008
																						-0.014	-0.012
																							-0.031	-0.03
																								-0.031	0
																								-0.048	-0.02	-0.04
																									-0.049	-0.031
[truncated: 40 more columns]

## Sheet: Panel c
Var1	Var2	Var3	Var4	Var5	Var6	Var7	Var8	Var9	Var10	Var11	Var12	Var13	Var14	Var15	Var16	Var17	Var18	Var19	Var20	Var21	Var22	Var23	Var24	Var25	Var26	Var27	Var28	Var29	Var30	Var31	Var32	Var33	Var34	Var35	Var36	Var37	Var38	Var39	Var40	Var41	Var42	Var43	Var44	Var45	Var46	Var47	Var48	Var49	Var50

																																																	-23
																																																	-18.3
																																										-4.7	-6.3					-7.6	-9.4
																																								-12.2	-25	-29.7	-15.6	-8.4	-5.8			-3.7	-14.8
																																						-10	-13	-10.8	-17.2	-28.9	-25.5	-13.7	-5.4	-1.3	-8	-23.2	-28.3
																			-0.1	-0.1	-0.2																-13.4	-12.8	-12.1	-17.8	-43.5	-85.6	-94.3	-50.9	-22.9	-10.7	-13	-27.7	-34.3
																		-2.6	-1.4	-0.4	-1.2	-3.4	-4.8	-4.9												-11.3	-11.4	-10.5	-22	-53.8	-101.1	-153.2	-152.7	-92.1	-48.5	-20.2	-17.4	-23	-37.3
																	-1	-2.9	-1.7	-2.1	-4.4	-5.3	-6.1	-7.8	-12.4	-16.7	-19.2	-15.7	-16	-17.3						-16.5	-10.2	-10.1	-56.4	-76	-77.5	-77.3	-72.3	-52.8	-52.7	-44.4	-42	-27.4	-48.2
																	-1.9	-2.2	-3	-5.2	-6	-6	-6.5	-11.8	-20.5	-25.2	-29	-30.3	-29.6	-26.8	-21.2	-25.7	-24.4	-24.9	-23.8	-11.1	-9.4	-36.5	-76.4	-76.9	-64.9	-62.4	-47.8	-34.4	-51.8	-60.1	-75.2	-70.1	-70.1
																	-1.4			-7.5	-8.2	-11.1	-16	-26.7	-32.3	-41.5	-56	-58.1	-60.2	-28.8	-17.8	-21.4	-20	-22.4	-20	-13.7	-19.2	-78.7	-82.5	-66.1	-63	-64.7	-50.4	-44.9	-46.8	-51.9	-55.1	-78.6	-85.1
																	-0.8					-13.1	-21.8	-30.4	-44.5	-66.7	-83.6	-86	-93.7	-87.7	-24.4	-11.4	-16.4	-17.4	-13.1	-21.2	-70.5	-97.8	-81.5	-69.4	-66.8	-63	-57.3	-64	-63.3	-44.4	-43.9	-71.5	-75.6
																								-25.2	-53.8	-76	-92.8	-97	-111.8	-139.5	-113.7	-72.5	-62.5	-45.7	-36.1	-79.5	-99.7	-91.2	-79.4	-73.3	-73.4	-76.5	-78.1	-112.2	-101	-58.1	-50.3	-72.2	-57.8
																									-46.7	-68.8	-88.1	-97.9	-109.8	-134.1	-135	-128	-157.1	-145.2	-111.1	-110.4	-103.8	-88.2	-86.7	-80.6	-80.7	-95.5	-96.7	-137.8	-126.4	-81.1	-65.2	-68.6	-27.8
																									-25.8	-58.3	-85.8	-97.1	-94.1	-95	-113.3	-125.7	-132.3	-125.1	-111.9	-104.9	-93.7	-79.4	-80.1	-80.2	-91.7	-110.3	-147.9	-162.4	-129.2	-113.2	-71	-34.8
																										-50	-68.9	-84.7	-90.6	-91.2	-97.1	-119.4	-113.1	-104	-106.4	-106	-83.7	-68.9	-69	-73.1	-86.6	-106.6	-142.5	-152.7	-134.2	-135.3	-88.5	-27.9
																											-27.7	-52.6	-64.8	-75.1	-89	-108	-110	-97.9	-95.1	-84.4	-72.3	-58.2	-56.1	-67.1	-80.4	-108	-156.1	-155.8	-109.3	-108.3	-87.1
																											-15.4	-36.5	-45.2	-48.8	-56.7	-60.1	-91	-89	-78.5	-67.5	-63.2	-56.4	-49	-55.7	-64.7	-93.2	-142.8	-124.3	-67.7	-64.3	-60.4
																													-23.8	-25.9	-27.2	-32.8	-75.5	-104	-87.8	-72.6	-71.4	-62.7	-52.6	-52.5	-54.3	-98.1	-134.3	-66.3	-51.3	-33.9	-19.4
																														-21.2	-23	-27.9	-47.2	-95.9	-93.6	-89.2	-76.2	-67.1	-59	-49.4	-58.4	-102.5	-118.3	-49.4
																																-23.9	-39.6	-72.9	-92.4	-90.2	-80.7	-73.5	-62.1	-58.4	-69.2	-104.5	-89.6	-44.4
																																	-29.7	-46.4	-79.5	-83.7	-75.7	-88.4	-77.1	-64.6	-75.4	-92.3	-71.9	-33.8
																																	-30.1	-35.2	-57.6	-77	-83.6	-89.1	-89.7	-87.9	-79.6	-85.5	-62.4
																																	-27.2	-33	-47.1	-69.5	-76.2	-78.2	-88.7	-87.1	-91.2	-86.7	-76.8
																																				-45.6	-42.4	-52.7	-71.1	-76.3	-72.9	-65.2	-25.7
																																							-48.3	-49.7	-43.9	-43.2
																																								-29.6	-31.3	-28.6

																																																	-17.9
																																																-14.4	-27
																																															-7.2	-19.1	-38.2
																																															-13.6	-28.3	-42.1
																																															-20	-34.1	-41.7
																																															-15.6	-33	-42.9
																																															-19	-38.4	-57.3
																																															-12.9	-39.3	-54.4
																																																-35.4	-47.9
																																															-15.8	-32	-44.6
																																															-19.1	-38.5	-45.7
																																														-0.1	-16.3	-37.8	-40.6
																																											-10.1	1.7	4.5	-4.3	-17.3	-32.1	-41.3
																																		-43.9	-62.7	-85.5	-62.9	-44.7			-15.7	-16.9	-9.4	-3.2	-3.2	-11.3	-24.3	-35.5	-46.3
																																-46.1	-71.8	-84.9	-90.8	-95.5	-57.4	-40.6	-35	-46.8	-39.4	-21.9	-16.9	-2.3	-2.9	-18.9	-31.2	-36.9	-49.3
																														-17.2	-51.8	-116.1	-122.6	-117	-120.2	-117.2	-60.3	-33.7	-30.4	-39.2	-45.5	-35	-34.2	-1.4	-2.6	-24.6	-37.1	-42.4	-53.4
																												-14.5	-34.6	-52.9	-103.2	-135.2	-140.2	-122.7	-133.2	-120.4	-75.7	-44.6	-31.5	-34.8	-41	-52	-47	-11.1	-12	-18.5	-33.1	-50.5	-65.8
																												-29.5	-69.2	-111.5	-137.9	-150.6	-143.4	-135.3	-138.6	-111.4	-85.3	-55.9	-39.1	-34.5	-39.2	-48.5	-39.5	-8.2	-16.2	-24.3	-28.6	-52.1	-74
																												-34.5	-75.6	-122.7	-147	-152	-147.2	-144.2	-133.4	-102.3	-79.3	-56.7	-38.2	-29.5	-38.9	-47.8	-38.5	-27.7	-10.9	-29.2	-40.6	-51.1	-59.3
																												-31.4	-60.7	-84.4	-118.1	-149.8	-152.3	-147.9	-128.8	-102.2	-68.6	-44.5	-30.7	-32.5	-49	-58.3	-33.9	-30	-11.1	-29.5	-38.9	-47.7	-54
																												-23.2	-41.1	-55.7	-84.4	-122.6	-135.6	-127.1	-109.8	-101.4	-72.9	-43.3	-32	-35.2	-54.2	-51.4	-31.7	-18.6	-16.3	-29.7	-44	-51.8	-57.9
																												-17.8	-23.8	-33.2	-42.9	-99	-121.3	-112.4	-92.6	-93.5	-73.1	-47.8	-33.8	-39.8	-54.6	-44.2	-20.3	-12.7	-25.5	-33.3	-48.7	-59.8	-73.6
																													-9.8	-14.7	-29	-58.3	-101.7	-103.7	-88.7	-83.8	-73.3	-50.4	-40.4	-39.7	-46.9	-44.2	-32.1	-30.3	-40.5	-49.1	-61.2	-77.3	-92.6
																														-13.4	-27.4	-49.3	-82.1	-90	-70.2	-79	-78.4	-57.2	-45.2	-47.2	-58.5	-55.5	-50.3	-40.6	-64.2	-72.9	-75.5	-83.8	-83.8
																																-38.9	-44.2	-55.1	-62.1	-84.7	-71.9	-53.4	-49.8	-54.7	-63.9	-65.6	-67.2	-66.5	-79.8	-111	-124.6	-75.5	-65.6
																																			-50.3	-68.8	-55.2	-47.6	-59.2	-60.1	-55.2	-48.6	-56.3	-50.6	-49.9	-82.1	-102.8	-52.7	-51.7
																																				-52.8	-51.3	-50.7	-61.9	-68.8	-49.1	-35.8	-52	-46.4	-31.7	-31.4	-46.9	-37	-39.4
																																											-9.2	-46	-37.5	-25.7	-35.4	-32.1	-37.5
																																												-29.8	-46.1	-34.6	-37.8	-38.9	-41.6
																																-59.1	-63.1	-64.5	-53.6	-43.4									-30.3	-29.8	-36.7	-32.5	-44.1
																																-46.3	-42.2	-43	-38.1	-40	-35.4									-33	-39	-36.3	-39.1
																																		-16.6	-16.1	-28.1	-40.7	-32.2									-21.4	-26.1	-28.6
																																																	-13.2
																																																	-41.4
																																																	-45.2
																																																-37	-40.1
																																														-29.1	-30.2
																																													-5.1	-36.4	-14.9	-41.8	-62.8
																																												-25.4	-9.5	-25.6	-74.2	-68.5
																																											-17.8	-26.7	-16.3	-39.9	-49.8
																																										-45.7	-21.7	-26					-48.9
																																									-48.7		-45.1						-47.7
																																									-53.2
																																									-56			-41.8	-23.9
																																									-61		-54.6	-38.4	-21.8	-25.3
																														-45.6	-82.2	-115	-124.8										-63.9	-38.5	-24.7	-26.1	-34.4
																											-7.2	-46.2	-85.1	-117.4	-143.8	-174.8	-188.8	-162.1									-27.2	-24.8	-12.3	-17.6	-34.2	-23.5
																											-17.6	-68.3	-110.5	-144.5	-167.6	-191.4	-203.7	-173.1									-44.1	-18.4	-9.5		-8.5
																												-72.4	-108.1	-143.9	-165.6	-191.7	-197.6	-178.5	-126.6								-13.1	-5.1
																												-56.9	-94.1	-136.4	-163.6	-188.6	-199.6	-190.6	-138.2	-84							-11.4	-11.5
																												-41.5	-82.8	-124.6	-159.7	-184.9	-195.8	-197.3	-166.8	-120.6	-72.2
																												-21.3	-74.4	-120	-153.7	-170.1	-192.6	-200.9	-188.7	-140.5	-84.5
																													-63.9	-106.2	-141.1	-160.4	-184.1	-200.5	-194.2	-150.5	-109.4
																													-50.8	-101.8	-130.8	-154.5	-180	-199.3	-189.8	-159.6	-121.7	-95.4
																													-54.3	-105.2	-135.9	-156	-177.6	-200.2	-196.6	-168.6	-135.2	-103.2	-40.7				-9.1	-10.2
																												-47.6	-79	-126.1	-158.2	-161.8	-182.7	-200.9	-197.7	-156.3	-120	-91.1				0.3	-8.8
																											-35.7	-66.8	-99.8	-134	-142.8	-152.8	-184.4	-202.6	-183.9	-128.2	-104.5	-76.1				0.1	-7.5	-2.6
																											-44.7	-83.4	-115	-132.8	-145	-169.8	-197.7	-199.5	-154.2	-110.7						-3.6	-1.4
																										-41.9	-66.8	-95.9	-114.7	-133	-166.4	-214.3	-225.9	-193.3	-162.8	-114.9				-63.6	-46.5	-13.4	-11.9
																										-51.2	-81.5	-105.3	-132.4	-161	-195.1	-212.7	-209	-194.5	-148.2	-122.7	-98.9	-62.4	-37.4	-40.7	-30.5	-16.4	-15.3
																										-53.4	-92.4	-121.6	-131.3	-164.4	-189.2	-195.2	-183.5	-154.8	-102.2	-71.6	-61.9				-16.6	-17.1
																							-4	-5.2	-23.5	-44.4	-83.5	-116.2	-138.7	-175.9	-165	-160.2	-152.4	-117.1	-70.6					-6.7	-13.3	-9.2
																								-6		-41.9	-62.2	-96.2	-129.5	-159.7	-146.7	-127.9	-119.5	-80.3							-10.4	-6.6
																											-26	-64.1	-88.8	-109.3	-117	-97.2	-58.5
																												-50.1	-67.2	-84.7	-74.7	-56.3
																					-1.6	-1.1
																						-0.9	-0.4
																							-1.3	-0.7
																								-2.7	1.1
																								-6.2	-3.4	-4.9
																									-5.3	-5
[truncated: 40 more columns]

## Sheet: Panel d
Latitude	Longitude	CTL_SD_NBP_IAV	Delta_SD_T_IAV	Delta_SD_VPD_IAV	Is_over_LAC_threshold
-55	-71	1.43	-0.031	-1	FALSE
-55	-69	1.88	-0.033	-1.9	FALSE
-55	-67	1.46	-0.043	-1.4	FALSE
-55	-65	1.25	-0.044	-0.8	FALSE
-53	-73	1.52	-0.019	-2.6	FALSE
-53	-71	1.96	-0.022	-2.9	FALSE
-53	-69	2.4	-0.025	-2.2	FALSE
-51	-75	1.1	-0.012	-0.1	FALSE
-51	-73	1.6	-0.013	-1.4	FALSE
-51	-71	2.69	-0.023	-1.7	FALSE
-51	-69	5.14	-0.031	-3	FALSE
-49	-75	1.05	0.011	-0.1	FALSE
-49	-73	0.99	0.002	-0.4	FALSE
-49	-71	2.45	-0.008	-2.1	FALSE
-49	-69	3.74	-0.022	-5.2	FALSE
-49	-67	3.26	-0.033	-7.5	FALSE
-47	-75	1.42	0.035	-0.2	FALSE
-47	-73	1.42	0.017	-1.2	FALSE
-47	-71	2.75	0.004	-4.4	FALSE
-47	-69	3.72	-0.001	-6	FALSE
-47	-67	3.28	-0.031	-8.2	FALSE
-47	169	1.82	-0.002	-1.6	FALSE
-45	-73	2.1	0.027	-3.4	FALSE
-45	-71	3.03	-0.003	-5.3	FALSE
-45	-69	5.14	-0.026	-6	FALSE
-45	-67	4.84	-0.055	-11.1	FALSE
-45	-65	4.67	-0.064	-13.1	FALSE
-45	169	2.03	-0.008	-1.1	FALSE
-45	171	2.56	-0.014	-0.9	FALSE
-43	-73	2.7	0.025	-4.8	FALSE
-43	-71	2.98	-0.008	-6.1	FALSE
-43	-69	5.53	-0.02	-6.5	FALSE
-43	-67	6.33	-0.072	-16	FALSE
-43	-65	7.32	-0.091	-21.8	FALSE
-43	147	2.98	-0.016	-4	FALSE
-43	171	2.67	-0.012	-0.4	FALSE
-43	173	2.27	-0.031	-1.3	FALSE
-41	-73	3.59	0.002	-4.9	FALSE
-41	-71	4.09	-0.015	-7.8	FALSE
-41	-69	3.83	-0.022	-11.8	FALSE
-41	-67	4.62	-0.077	-26.7	FALSE
-41	-65	5.98	-0.074	-30.4	FALSE
-41	-63	4.47	-0.05	-25.2	FALSE
-41	147	6.22	-0.024	-5.2	FALSE
-41	149	4.27	-0.031	-6	FALSE
-41	173	2.32	-0.03	-0.7	FALSE
-41	175	3.3	-0.031	-2.7	FALSE
-41	177	4.16	-0.048	-6.2	FALSE
-39	-71	4.02	-0.023	-12.4	FALSE
-39	-69	4.96	-0.028	-20.5	FALSE
-39	-67	6.07	-0.08	-32.3	FALSE
-39	-65	8.02	-0.093	-44.5	FALSE
-39	-63	8.24	-0.108	-53.8	TRUE
-39	-61	7.64	-0.082	-46.7	FALSE
-39	-59	9.48	-0.053	-25.8	FALSE
-39	147	7.12	-0.085	-23.5	FALSE
-39	175	3.35	0	1.1	FALSE
-39	177	4.58	-0.02	-3.4	FALSE
-39	179	2.88	-0.049	-5.3	FALSE
-37	-71	5.42	-0.022	-16.7	FALSE
-37	-69	5.38	-0.005	-25.2	FALSE
-37	-67	6.94	-0.097	-41.5	FALSE
-37	-65	10.1	-0.103	-66.7	TRUE
-37	-63	9.09	-0.119	-76	TRUE
-37	-61	9.97	-0.128	-68.8	TRUE
-37	-59	15.29	-0.121	-58.3	TRUE
-37	-57	15.71	-0.107	-50	TRUE
-37	141	11.92	-0.1	-41.9	FALSE
-37	143	12.76	-0.145	-51.2	TRUE
-37	145	14.82	-0.153	-53.4	TRUE
-37	147	9.67	-0.111	-44.4	FALSE
-37	149	9.27	-0.125	-41.9	FALSE
-37	177	4.58	-0.04	-4.9	FALSE
-37	179	2.26	-0.031	-5	FALSE
-35	-71	5.47	-0.026	-19.2	FALSE
-35	-69	4.31	-0.024	-29	FALSE
-35	-67	7.94	-0.102	-56	TRUE
-35	-65	11.42	-0.109	-83.6	TRUE
-35	-63	9.46	-0.143	-92.8	TRUE
-35	-61	9.62	-0.169	-88.1	TRUE
-35	-59	14.71	-0.179	-85.8	TRUE
-35	-57	14.63	-0.143	-68.9	TRUE
-35	-55	9.42	-0.07	-27.7	FALSE
-35	-53	6.76	-0.065	-15.4	FALSE
-35	117	3.17	-0.037	-7.2	FALSE
-35	119	4.19	-0.069	-17.6	FALSE
-35	137	5.66	-0.089	-35.7	FALSE
-35	139	7.3	-0.114	-44.7	FALSE
-35	141	8.81	-0.157	-66.8	TRUE
-35	143	9.11	-0.19	-81.5	TRUE
-35	145	9.93	-0.223	-92.4	TRUE
-35	147	10.49	-0.245	-83.5	TRUE
-35	149	13.52	-0.217	-62.2	TRUE
-35	151	4.06	-0.131	-26	FALSE
-33	-71	5.7	-0.012	-15.7	FALSE
-33	-69	4.85	-0.012	-30.3	FALSE
-33	-67	7.48	-0.098	-58.1	TRUE
-33	-65	10.07	-0.112	-86	TRUE
-33	-63	11.29	-0.145	-97	TRUE
-33	-61	11.59	-0.171	-97.9	TRUE
-33	-59	14.11	-0.199	-97.1	TRUE
-33	-57	12.86	-0.17	-84.7	TRUE
-33	-55	14.99	-0.106	-52.6	TRUE
-33	-53	12.93	-0.105	-36.5	FALSE
-33	19	3.14	-0.093	-14.5	FALSE
-33	21	4.16	-0.135	-29.5	FALSE
-33	23	7.21	-0.159	-34.5	FALSE
-33	25	8.08	-0.14	-31.4	FALSE
-33	27	8.99	-0.125	-23.2	FALSE
-33	29	6.53	-0.062	-17.8	FALSE
-33	117	6.26	-0.115	-46.2	FALSE
-33	119	7.11	-0.183	-68.3	TRUE
-33	121	8.75	-0.219	-72.4	TRUE
-33	123	8.94	-0.196	-56.9	TRUE
-33	125	7.29	-0.14	-41.5	FALSE
-33	127	3.22	-0.074	-21.3	FALSE
-33	135	7.83	-0.127	-47.6	FALSE
-33	137	7.72	-0.177	-66.8	TRUE
-33	139	7.8	-0.213	-83.4	TRUE
-33	141	8.3	-0.234	-95.9	TRUE
-33	143	8.81	-0.241	-105.3	TRUE
-33	145	9.2	-0.277	-121.6	TRUE
-33	147	12.7	-0.317	-116.2	TRUE
-33	149	16.43	-0.358	-96.2	TRUE
-33	151	9.77	-0.246	-64.1	TRUE
-33	153	9.7	-0.218	-50.1	TRUE
-31	-71	3.95	-0.003	-16	FALSE
-31	-69	2.97	-0.032	-29.6	FALSE
-31	-67	6.6	-0.086	-60.2	TRUE
-31	-65	9.13	-0.125	-93.7	TRUE
-31	-63	11.27	-0.162	-111.8	TRUE
-31	-61	13.34	-0.189	-109.8	TRUE
-31	-59	13.35	-0.193	-94.1	TRUE
-31	-57	12.38	-0.195	-90.6	TRUE
-31	-55	13.12	-0.127	-64.8	TRUE
-31	-53	11.33	-0.108	-45.2	FALSE
-31	-51	10.81	-0.079	-23.8	FALSE
-31	19	2.69	-0.135	-34.6	FALSE
-31	21	4.8	-0.258	-69.2	TRUE
-31	23	9.74	-0.316	-75.6	TRUE
-31	25	10.58	-0.275	-60.7	TRUE
-31	27	14.03	-0.209	-41.1	FALSE
-31	29	9.92	-0.147	-23.8	FALSE
-31	31	6.23	-0.084	-9.8	FALSE
-31	117	7.06	-0.183	-85.1	TRUE
-31	119	7.59	-0.262	-110.5	TRUE
-31	121	7.72	-0.282	-108.1	TRUE
-31	123	7.58	-0.271	-94.1	TRUE
-31	125	7.43	-0.297	-82.8	TRUE
-31	127	7.19	-0.277	-74.4	TRUE
-31	129	7.02	-0.215	-63.9	TRUE
-31	131	6.86	-0.184	-50.8	TRUE
-31	133	5.14	-0.168	-54.3	TRUE
-31	135	6.6	-0.207	-79	TRUE
-31	137	6.75	-0.244	-99.8	TRUE
-31	139	7.2	-0.273	-115	TRUE
-31	141	7.97	-0.258	-114.7	TRUE
-31	143	8.32	-0.296	-132.4	TRUE
-31	145	9.27	-0.315	-131.3	TRUE
-31	147	10.33	-0.378	-138.7	TRUE
-31	149	14.41	-0.438	-129.5	TRUE
-31	151	13.4	-0.33	-88.8	TRUE
-31	153	11.39	-0.247	-67.2	TRUE
-29	-71	2.83	-0.01	-17.3	FALSE
-29	-69	2.66	-0.009	-26.8	FALSE
-29	-67	5.52	-0.055	-28.8	FALSE
-29	-65	8.45	-0.108	-87.7	TRUE
-29	-63	9.46	-0.218	-139.5	TRUE
-29	-61	13.18	-0.24	-134.1	TRUE
-29	-59	15.59	-0.16	-95	TRUE
-29	-57	16.74	-0.187	-91.2	TRUE
-29	-55	14.7	-0.158	-75.1	TRUE
-29	-53	10.03	-0.099	-48.8	FALSE
-29	-51	11.32	-0.059	-25.9	FALSE
-29	-49	8.72	-0.045	-21.2	FALSE
-29	17	2.22	-0.107	-17.2	FALSE
-29	19	3.28	-0.173	-52.9	TRUE
-29	21	6.67	-0.341	-111.5	TRUE
-29	23	10.01	-0.438	-122.7	TRUE
-29	25	11.76	-0.309	-84.4	TRUE
-29	27	11.18	-0.204	-55.7	TRUE
-29	29	7.58	-0.181	-33.2	FALSE
-29	31	4.85	-0.11	-14.7	FALSE
-29	33	4.8	-0.103	-13.4	FALSE
-29	115	6.08	-0.044	-45.6	FALSE
-29	117	7.57	-0.233	-117.4	TRUE
-29	119	8.03	-0.324	-144.5	TRUE
-29	121	8.13	-0.353	-143.9	TRUE
-29	123	7.91	-0.337	-136.4	TRUE
-29	125	7.62	-0.309	-124.6	TRUE
-29	127	7.47	-0.294	-120	TRUE
-29	129	7.73	-0.244	-106.2	TRUE
-29	131	7.67	-0.229	-101.8	TRUE
-29	133	7.07	-0.244	-105.2	TRUE
-29	135	5.59	-0.284	-126.1	TRUE
-29	137	4.76	-0.287	-134	TRUE
-29	139	3.83	-0.288	-132.8	TRUE
-29	141	6.98	-0.275	-133	TRUE
-29	143	7.87	-0.371	-161	TRUE
-29	145	9.34	-0.432	-164.4	TRUE
-29	147	9.66	-0.509	-175.9	TRUE
-29	149	10.61	-0.524	-159.7	TRUE
-29	151	15.23	-0.442	-109.3	TRUE
-29	153	12.92	-0.31	-84.7	TRUE
-27	-69	4.1	0	-21.2	FALSE
-27	-67	4.17	-0.034	-17.8	FALSE
-27	-65	5.9	-0.01	-24.4	FALSE
-27	-63	12.03	-0.171	-113.7	TRUE
-27	-61	12.41	-0.211	-135	TRUE
-27	-59	18.62	-0.211	-113.3	TRUE
-27	-57	16.69	-0.203	-97.1	TRUE
-27	-55	14.96	-0.189	-89	TRUE
-27	-53	11.92	-0.116	-56.7	TRUE
-27	-51	10.06	-0.068	-27.2	FALSE
-27	-49	11.67	-0.07	-23	FALSE
-27	17	3.52	-0.14	-51.8	TRUE
-27	19	5.28	-0.26	-103.2	TRUE
-27	21	7.13	-0.387	-137.9	TRUE
-27	23	10.49	-0.459	-147	TRUE
-27	25	12.76	-0.436	-118.1	TRUE
-27	27	15.22	-0.331	-84.4	TRUE
-27	29	9.72	-0.208	-42.9	FALSE
-27	31	9.06	-0.174	-29	FALSE
-27	33	8.49	-0.156	-27.4	FALSE
-27	115	6.52	-0.104	-82.2	TRUE
-27	117	6.68	-0.246	-143.8	TRUE
-27	119	7.5	-0.35	-167.6	TRUE
-27	121	7.69	-0.378	-165.6	TRUE
-27	123	8.25	-0.391	-163.6	TRUE
-27	125	8.22	-0.374	-159.7	TRUE
-27	127	8.13	-0.343	-153.7	TRUE
-27	129	8.61	-0.32	-141.1	TRUE
-27	131	8.76	-0.318	-130.8	TRUE
-27	133	8.08	-0.337	-135.9	TRUE
-27	135	5.83	-0.359	-158.2	TRUE
-27	137	3.85	-0.29	-142.8	TRUE
-27	139	4.89	-0.276	-145	TRUE
-27	141	5.89	-0.352	-166.4	TRUE
-27	143	5.53	-0.476	-195.1	TRUE
-27	145	9.47	-0.52	-189.2	TRUE
-27	147	10.59	-0.527	-165	TRUE
-27	149	10.77	-0.512	-146.7	TRUE
-27	151	12.75	-0.473	-117	TRUE
-27	153	15.64	-0.298	-74.7	TRUE
-25	-69	3.81	-0.015	-25.7	FALSE
-25	-67	4.22	-0.063	-21.4	FALSE
-25	-65	2.99	-0.041	-11.4	FALSE
-25	-63	12.7	-0.089	-72.5	TRUE
-25	-61	12.81	-0.177	-128	TRUE
-25	-59	15.33	-0.256	-125.7	TRUE
-25	-57	15.68	-0.271	-119.4	TRUE
-25	-55	17.12	-0.256	-108	TRUE
-25	-53	12.1	-0.152	-60.1	TRUE
-25	-51	11.05	-0.1	-32.8	FALSE
-25	-49	11.85	-0.094	-27.9	FALSE
-25	-47	9.92	-0.096	-23.9	FALSE
-25	15	3.5	-0.137	-46.1	FALSE
-25	17	5.66	-0.274	-116.1	TRUE
-25	19	8.27	-0.362	-135.2	TRUE
-25	21	8.74	-0.409	-150.6	TRUE
-25	23	10.5	-0.445	-152	TRUE
-25	25	12.04	-0.482	-149.8	TRUE
-25	27	14.62	-0.472	-122.6	TRUE
-25	29	16.86	-0.39	-99	TRUE
-25	31	13.72	-0.276	-58.3	TRUE
-25	33	12.5	-0.214	-49.3	FALSE
-25	35	12.5	-0.134	-38.9	FALSE
-25	45	9.95	-0.132	-59.1	TRUE
-25	47	9.66	-0.13	-46.3	FALSE
-25	115	6.63	-0.12	-115	TRUE
-25	117	6.76	-0.271	-174.8	TRUE
-25	119	8.05	-0.387	-191.4	TRUE
-25	121	8.48	-0.418	-191.7	TRUE
-25	123	8.41	-0.411	-188.6	TRUE
-25	125	7.92	-0.405	-184.9	TRUE
-25	127	5.65	-0.375	-170.1	TRUE
-25	129	5.66	-0.37	-160.4	TRUE
-25	131	6.17	-0.375	-154.5	TRUE
-25	133	6.1	-0.371	-156	TRUE
-25	135	5.03	-0.351	-161.8	TRUE
-25	137	4.32	-0.309	-152.8	TRUE
-25	139	4.98	-0.357	-169.8	TRUE
-25	141	6.02	-0.479	-214.3	TRUE
-25	143	6.09	-0.53	-212.7	TRUE
-25	145	9.51	-0.549	-195.2	TRUE
-25	147	10.55	-0.53	-160.2	TRUE
-25	149	11.85	-0.488	-127.9	TRUE
-25	151	12.57	-0.407	-97.2	TRUE
-25	153	14.24	-0.252	-56.3	TRUE
-23	-69	3.68	-0.029	-24.4	FALSE
-23	-67	4.22	-0.112	-20	FALSE
-23	-65	3.46	-0.114	-16.4	FALSE
-23	-63	15.15	-0.089	-62.5	TRUE
-23	-61	13.32	-0.27	-157.1	TRUE
-23	-59	12.28	-0.272	-132.3	TRUE
-23	-57	11	-0.237	-113.1	TRUE
-23	-55	13.39	-0.276	-110	TRUE
-23	-53	15.31	-0.235	-91	TRUE
-23	-51	15.21	-0.215	-75.5	TRUE
-23	-49	13.73	-0.161	-47.2	FALSE
-23	-47	13.57	-0.156	-39.6	FALSE
-23	-45	10.7	-0.11	-29.7	FALSE
-23	-43	8.75	-0.103	-30.1	FALSE
-23	-41	8.57	-0.1	-27.2	FALSE
-23	15	3.85	-0.155	-71.8	TRUE
-23	17	4.89	-0.294	-122.6	TRUE
-23	19	7.17	-0.367	-140.2	TRUE
-23	21	8.77	-0.429	-143.4	TRUE
-23	23	11.24	-0.437	-147.2	TRUE
-23	25	13.85	-0.477	-152.3	TRUE
-23	27	14.79	-0.437	-135.6	TRUE
-23	29	15.25	-0.419	-121.3	TRUE
-23	31	15.08	-0.352	-101.7	TRUE
-23	33	14.8	-0.219	-82.1	TRUE
-23	35	12.08	-0.123	-44.2	FALSE
-23	45	9.27	-0.188	-63.1	TRUE
-23	47	8.69	-0.158	-42.2	FALSE
-23	115	7.76	-0.139	-124.8	TRUE
-23	117	7.95	-0.333	-188.8	TRUE
-23	119	8.57	-0.421	-203.7	TRUE
-23	121	8.04	-0.44	-197.6	TRUE
-23	123	8.56	-0.417	-199.6	TRUE
-23	125	8.52	-0.393	-195.8	TRUE
-23	127	8.6	-0.379	-192.6	TRUE
-23	129	6.91	-0.374	-184.1	TRUE
-23	131	6.17	-0.398	-180	TRUE
-23	133	7.04	-0.427	-177.6	TRUE
-23	135	6.34	-0.415	-182.7	TRUE
-23	137	5.83	-0.398	-184.4	TRUE
-23	139	6.26	-0.44	-197.7	TRUE
-23	141	7.48	-0.514	-225.9	TRUE
-23	143	8.56	-0.515	-209	TRUE
-23	145	8.99	-0.512	-183.5	TRUE
-23	147	9.39	-0.511	-152.4	TRUE
-23	149	10.36	-0.45	-119.5	TRUE
-23	151	10.51	-0.119	-58.5	TRUE
-21	-69	2.49	-0.057	-24.9	FALSE
-21	-67	6.18	-0.112	-22.4	FALSE
-21	-65	5.24	-0.135	-17.4	FALSE
-21	-63	15.4	-0.126	-45.7	FALSE
-21	-61	15.01	-0.284	-145.2	TRUE
-21	-59	13.65	-0.274	-125.1	TRUE
-21	-57	11.38	-0.231	-104	TRUE
-21	-55	14.64	-0.244	-97.9	TRUE
-21	-53	14.51	-0.223	-89	TRUE
-21	-51	16.45	-0.253	-104	TRUE
-21	-49	13.93	-0.271	-95.9	TRUE
-21	-47	14.88	-0.263	-72.9	TRUE
-21	-45	11.57	-0.176	-46.4	FALSE
-21	-43	11.13	-0.12	-35.2	FALSE
-21	-41	10.22	-0.106	-33	FALSE
-21	13	3.47	-0.131	-43.9	FALSE
-21	15	4.62	-0.225	-84.9	TRUE
-21	17	4.56	-0.327	-117	TRUE
-21	19	7.61	-0.348	-122.7	TRUE
-21	21	10.95	-0.414	-135.3	TRUE
-21	23	12.49	-0.425	-144.2	TRUE
-21	25	12.82	-0.445	-147.9	TRUE
-21	27	14.68	-0.366	-127.1	TRUE
-21	29	16.44	-0.355	-112.4	TRUE
-21	31	16.31	-0.335	-103.7	TRUE
-21	33	15.77	-0.268	-90	TRUE
-21	35	11.96	-0.144	-55.1	TRUE
-21	45	8.81	-0.171	-64.5	TRUE
-21	47	8.56	-0.147	-43	FALSE
-21	49	6.18	-0.04	-16.6	FALSE
-21	117	7.45	-0.314	-162.1	TRUE
-21	119	8.63	-0.364	-173.1	TRUE
-21	121	7.33	-0.391	-178.5	TRUE
-21	123	7.85	-0.407	-190.6	TRUE
-21	125	8.95	-0.398	-197.3	TRUE
-21	127	8.98	-0.402	-200.9	TRUE
-21	129	7.68	-0.423	-200.5	TRUE
-21	131	7.75	-0.444	-199.3	TRUE
-21	133	7.92	-0.463	-200.2	TRUE
-21	135	8.05	-0.475	-200.9	TRUE
-21	137	8.24	-0.464	-202.6	TRUE
-21	139	9.21	-0.458	-199.5	TRUE
-21	141	9	-0.466	-193.3	TRUE
-21	143	10.14	-0.496	-194.5	TRUE
-21	145	9.03	-0.463	-154.8	TRUE
-21	147	9.12	-0.366	-117.1	TRUE
-21	149	8.96	-0.167	-80.3	TRUE
-19	-69	3.55	-0.085	-23.8	FALSE
-19	-67	5.38	-0.102	-20	FALSE
-19	-65	6.66	-0.114	-13.1	FALSE
-19	-63	14.66	-0.139	-36.1	FALSE
-19	-61	12.52	-0.26	-111.1	TRUE
-19	-59	15.14	-0.267	-111.9	TRUE
-19	-57	14.18	-0.251	-106.4	TRUE
-19	-55	14.14	-0.228	-95.1	TRUE
-19	-53	13.43	-0.227	-78.5	TRUE
-19	-51	13.55	-0.255	-87.8	TRUE
-19	-49	11.8	-0.273	-93.6	TRUE
-19	-47	9.73	-0.254	-92.4	TRUE
-19	-45	10.08	-0.204	-79.5	TRUE
-19	-43	12.19	-0.153	-57.6	TRUE
-19	-41	11.86	-0.151	-47.1	FALSE
-19	13	4.1	-0.159	-62.7	TRUE
-19	15	6.37	-0.257	-90.8	TRUE
-19	17	8.37	-0.337	-120.2	TRUE
-19	19	11.38	-0.387	-133.2	TRUE
-19	21	13.97	-0.401	-138.6	TRUE
-19	23	13.22	-0.404	-133.4	TRUE
-19	25	13.32	-0.382	-128.8	TRUE
-19	27	12.52	-0.333	-109.8	TRUE
-19	29	13.29	-0.3	-92.6	TRUE
-19	31	11.17	-0.302	-88.7	TRUE
-19	33	11.77	-0.243	-70.2	TRUE
-19	35	10.97	-0.173	-62.1	TRUE
-19	37	8.65	-0.134	-50.3	TRUE
-19	45	7.74	-0.134	-53.6	TRUE
-19	47	8.13	-0.071	-38.1	FALSE
-19	49	6.3	-0.035	-16.1	FALSE
-19	121	6.01	-0.315	-126.6	TRUE
-19	123	6.44	-0.327	-138.2	TRUE
-19	125	8.31	-0.369	-166.8	TRUE
-19	127	8.09	-0.418	-188.7	TRUE
-19	129	7.96	-0.433	-194.2	TRUE
-19	131	8.69	-0.439	-189.8	TRUE
-19	133	9.15	-0.45	-196.6	TRUE
-19	135	10.9	-0.479	-197.7	TRUE
-19	137	11.25	-0.468	-183.9	TRUE
-19	139	8.71	-0.399	-154.2	TRUE
-19	141	10.98	-0.429	-162.8	TRUE
-19	143	9.66	-0.406	-148.2	TRUE
-19	145	9.35	-0.273	-102.2	TRUE
-19	147	10.81	-0.12	-70.6	TRUE
-17	-73	3.21	-0.033	-11.3	FALSE
-17	-71	4.91	-0.051	-16.5	FALSE
-17	-69	4.99	-0.044	-11.1	FALSE
-17	-67	2.88	-0.084	-13.7	FALSE
-17	-65	5.86	-0.101	-21.2	FALSE
-17	-63	11.16	-0.216	-79.5	TRUE
-17	-61	10.88	-0.301	-110.4	TRUE
-17	-59	12.5	-0.283	-104.9	TRUE
-17	-57	11.93	-0.268	-106	TRUE
-17	-55	11.88	-0.202	-84.4	TRUE
-17	-53	11.32	-0.18	-67.5	TRUE
-17	-51	12.71	-0.184	-72.6	TRUE
-17	-49	10.16	-0.245	-89.2	TRUE
-17	-47	7.79	-0.214	-90.2	TRUE
-17	-45	8.7	-0.182	-83.7	TRUE
-17	-43	10.78	-0.198	-77	TRUE
-17	-41	10.9	-0.217	-69.5	TRUE
-17	-39	8.83	-0.124	-45.6	FALSE
-17	13	3.41	-0.196	-85.5	TRUE
-17	15	8.11	-0.213	-95.5	TRUE
-17	17	11.14	-0.309	-117.2	TRUE
-17	19	11.22	-0.292	-120.4	TRUE
-17	21	13.01	-0.272	-111.4	TRUE
-17	23	12.37	-0.275	-102.3	TRUE
-17	25	12.34	-0.285	-102.2	TRUE
-17	27	11.88	-0.284	-101.4	TRUE
-17	29	12.59	-0.267	-93.5	TRUE
-17	31	11.24	-0.227	-83.8	TRUE
-17	33	12.34	-0.235	-79	TRUE
-17	35	13.21	-0.24	-84.7	TRUE
-17	37	10.77	-0.174	-68.8	TRUE
-17	39	9.06	-0.127	-52.8	TRUE
-17	45	7.19	-0.088	-43.4	FALSE
-17	47	7.96	-0.082	-40	FALSE
-17	49	8.67	-0.057	-28.1	FALSE
-17	123	7.23	-0.268	-84	TRUE
-17	125	7.14	-0.31	-120.6	TRUE
-17	127	4.81	-0.353	-140.5	TRUE
-17	129	7.14	-0.376	-150.5	TRUE
-17	131	7.78	-0.393	-159.6	TRUE
-17	133	8.32	-0.437	-168.6	TRUE
-17	135	9.74	-0.416	-156.3	TRUE
-17	137	8.99	-0.372	-128.2	TRUE
-17	139	7.45	-0.323	-110.7	TRUE
-17	141	8.67	-0.339	-114.9	TRUE
-17	143	11.3	-0.336	-122.7	TRUE
-17	145	9.85	-0.219	-71.6	TRUE
-15	-75	7.89	-0.039	-13.4	FALSE
-15	-73	5.7	-0.069	-11.4	FALSE
-15	-71	5.36	-0.081	-10.2	FALSE
-15	-69	3.39	-0.081	-9.4	FALSE
-15	-67	6.76	-0.101	-19.2	FALSE
-15	-65	8.45	-0.213	-70.5	TRUE
-15	-63	10.1	-0.255	-99.7	TRUE
-15	-61	11.2	-0.305	-103.8	TRUE
-15	-59	10	-0.273	-93.7	TRUE
-15	-57	10.96	-0.234	-83.7	TRUE
-15	-55	11.26	-0.199	-72.3	TRUE
-15	-53	10.45	-0.188	-63.2	TRUE
-15	-51	10.7	-0.185	-71.4	TRUE
-15	-49	9.18	-0.192	-76.2	TRUE
-15	-47	7.69	-0.196	-80.7	TRUE
-15	-45	8.19	-0.188	-75.7	TRUE
-15	-43	10.16	-0.239	-83.6	TRUE
-15	-41	8.77	-0.252	-76.2	TRUE
-15	-39	8.67	-0.131	-42.4	FALSE
-15	13	4.34	-0.119	-62.9	TRUE
-15	15	6.67	-0.14	-57.4	TRUE
-15	17	7.9	-0.154	-60.3	TRUE
-15	19	8.79	-0.163	-75.7	TRUE
-15	21	10.15	-0.194	-85.3	TRUE
-15	23	9.88	-0.18	-79.3	TRUE
-15	25	8.96	-0.164	-68.6	TRUE
-15	27	7.66	-0.178	-72.9	TRUE
-15	29	8.56	-0.174	-73.1	TRUE
-15	31	9.54	-0.155	-73.3	TRUE
-15	33	13.06	-0.188	-78.4	TRUE
-15	35	13.16	-0.191	-71.9	TRUE
-15	37	12.32	-0.132	-55.2	TRUE
-15	39	12.05	-0.125	-51.3	TRUE
-15	47	9.28	-0.071	-35.4	FALSE
-15	49	9.47	-0.087	-40.7	FALSE
-15	125	6.39	-0.232	-72.2	TRUE
-15	127	6.46	-0.241	-84.5	TRUE
-15	129	8.57	-0.229	-109.4	TRUE
-15	131	8.65	-0.328	-121.7	TRUE
-15	133	9.42	-0.356	-135.2	TRUE
-15	135	7.67	-0.322	-120	TRUE
-15	137	7.69	-0.239	-104.5	TRUE
-15	143	11.1	-0.246	-98.9	TRUE
-15	145	9.38	-0.165	-61.9	TRUE
-13	-77	6.26	-0.026	-10	FALSE
-13	-75	7.64	-0.041	-12.8	FALSE
-13	-73	3.59	-0.049	-10.5	FALSE
-13	-71	4.34	-0.053	-10.1	FALSE
-13	-69	5.26	-0.102	-36.5	FALSE
-13	-67	6.07	-0.193	-78.7	TRUE
-13	-65	7.94	-0.226	-97.8	TRUE
-13	-63	9.76	-0.238	-91.2	TRUE
-13	-61	10.4	-0.272	-88.2	TRUE
-13	-59	10.91	-0.238	-79.4	TRUE
-13	-57	10.42	-0.205	-68.9	TRUE
-13	-55	12.24	-0.17	-58.2	TRUE
-13	-53	10.85	-0.169	-56.4	TRUE
-13	-51	11.21	-0.179	-62.7	TRUE
-13	-49	9.13	-0.195	-67.1	TRUE
-13	-47	6.77	-0.223	-73.5	TRUE
-13	-45	8.08	-0.247	-88.4	TRUE
-13	-43	11.75	-0.27	-89.1	TRUE
-13	-41	8.69	-0.269	-78.2	TRUE
-13	-39	10.88	-0.153	-52.7	TRUE
-13	13	5.83	-0.11	-44.7	FALSE
-13	15	7.73	-0.096	-40.6	FALSE
-13	17	7.16	-0.068	-33.7	FALSE
-13	19	8.12	-0.075	-44.6	FALSE
-13	21	8.7	-0.099	-55.9	TRUE
-13	23	9.42	-0.116	-56.7	TRUE
-13	25	7.68	-0.089	-44.5	FALSE
-13	27	8.9	-0.087	-43.3	FALSE
-13	29	10.44	-0.096	-47.8	FALSE
-13	31	10.93	-0.117	-50.4	TRUE
-13	33	10.17	-0.153	-57.2	TRUE
-13	35	8.95	-0.139	-53.4	TRUE
-13	37	11.05	-0.121	-47.6	FALSE
-13	39	13.03	-0.113	-50.7	TRUE
-13	49	7.52	-0.044	-32.2	FALSE
-13	131	7.77	-0.254	-95.4	TRUE
-13	133	7.65	-0.203	-103.2	TRUE
-13	135	8.24	-0.164	-91.1	TRUE
-13	137	9.26	-0.14	-76.1	TRUE
-13	143	8.55	-0.037	-62.4	TRUE
-11	-77	6.02	-0.035	-13	FALSE
-11	-75	7.47	-0.047	-12.1	FALSE
-11	-73	6.07	-0.067	-22	FALSE
-11	-71	5.8	-0.113	-56.4	TRUE
-11	-69	4.98	-0.166	-76.4	TRUE
-11	-67	7.11	-0.197	-82.5	TRUE
-11	-65	9.03	-0.216	-81.5	TRUE
-11	-63	10.64	-0.229	-79.4	TRUE
-11	-61	10.27	-0.244	-86.7	TRUE
-11	-59	9.23	-0.22	-80.1	TRUE
-11	-57	8.69	-0.19	-69	TRUE
-11	-55	9.74	-0.161	-56.1	TRUE
-11	-53	11.26	-0.142	-49	FALSE
-11	-51	12.37	-0.129	-52.6	TRUE
-11	-49	10	-0.181	-59	TRUE
-11	-47	6.34	-0.199	-62.1	TRUE
-11	-45	5.71	-0.235	-77.1	TRUE
-11	-43	8.81	-0.284	-89.7	TRUE
-11	-41	7.26	-0.297	-88.7	TRUE
-11	-39	11.82	-0.26	-71.1	TRUE
-11	-37	11.32	-0.166	-48.3	FALSE
-11	15	8	-0.085	-35	FALSE
-11	17	6.88	-0.067	-30.4	FALSE
-11	19	7.83	-0.046	-31.5	FALSE
-11	21	8.57	-0.049	-39.1	FALSE
-11	23	8.22	-0.053	-38.2	FALSE
-11	25	8.78	-0.049	-30.7	FALSE
-11	27	7.79	-0.064	-32	FALSE
-11	29	7.45	-0.08	-33.8	FALSE
-11	31	11.27	-0.128	-40.4	FALSE
-11	33	10.05	-0.125	-45.2	FALSE
-11	35	9.14	-0.125	-49.8	FALSE
-11	37	11.45	-0.15	-59.2	TRUE
-11	39	14.59	-0.114	-61.9	TRUE
-11	133	6.73	-0.018	-40.7	FALSE
-11	143	10.65	-0.022	-37.4	FALSE
-9	-79	6.93	-0.017	-12.2	FALSE
-9	-77	6.2	-0.04	-10.8	FALSE
-9	-75	8.53	-0.076	-17.8	FALSE
-9	-73	11.43	-0.108	-53.8	TRUE
-9	-71	9.55	-0.139	-76	TRUE
-9	-69	9.29	-0.158	-76.9	TRUE
-9	-67	10.24	-0.192	-66.1	TRUE
-9	-65	10.61	-0.218	-69.4	TRUE
-9	-63	9.56	-0.207	-73.3	TRUE
-9	-61	10.87	-0.208	-80.6	TRUE
-9	-59	10.72	-0.189	-80.2	TRUE
-9	-57	11.97	-0.167	-73.1	TRUE
-9	-55	11.85	-0.148	-67.1	TRUE
-9	-53	9.31	-0.125	-55.7	TRUE
-9	-51	7.6	-0.122	-52.5	TRUE
-9	-49	8.53	-0.145	-49.4	FALSE
-9	-47	7.93	-0.175	-58.4	TRUE
-9	-45	6.52	-0.208	-64.6	TRUE
-9	-43	7.88	-0.288	-87.9	TRUE
-9	-41	6.97	-0.302	-87.1	TRUE
-9	-39	8.1	-0.284	-76.3	TRUE
-9	-37	9.65	-0.155	-49.7	FALSE
-9	-35	11.48	-0.049	-29.6	FALSE
-9	15	9.86	-0.104	-46.8	FALSE
-9	17	10.67	-0.11	-39.2	FALSE
-9	19	9.76	-0.068	-34.8	FALSE
-9	21	9.56	-0.037	-34.5	FALSE
-9	23	7.99	-0.034	-29.5	FALSE
-9	25	8.48	-0.038	-32.5	FALSE
-9	27	7.36	-0.061	-35.2	FALSE
-9	29	7.43	-0.077	-39.8	FALSE
-9	31	6.88	-0.091	-39.7	FALSE
-9	33	7.8	-0.124	-47.2	FALSE
-9	35	16.87	-0.159	-54.7	TRUE
-9	37	14.88	-0.128	-60.1	TRUE
-9	39	12.3	-0.093	-68.8	TRUE
-9	141	14.07	0.039	-63.6	TRUE
-9	143	8.21	0.029	-40.7	FALSE
-9	147	4.45	0.007	-6.7	FALSE
-7	-79	6.21	-0.045	-25	FALSE
-7	-77	7.04	-0.051	-17.2	FALSE
-7	-75	8.88	-0.117	-43.5	FALSE
-7	-73	12.52	-0.221	-101.1	TRUE
-7	-71	9.18	-0.13	-77.5	TRUE
-7	-69	10.56	-0.144	-64.9	TRUE
-7	-67	9.04	-0.171	-63	TRUE
-7	-65	8.76	-0.184	-66.8	TRUE
-7	-63	8.73	-0.2	-73.4	TRUE
-7	-61	8.98	-0.21	-80.7	TRUE
-7	-59	12.56	-0.2	-91.7	TRUE
-7	-57	11.18	-0.185	-86.6	TRUE
-7	-55	9.83	-0.179	-80.4	TRUE
-7	-53	9.1	-0.147	-64.7	TRUE
-7	-51	8.49	-0.137	-54.3	TRUE
-7	-49	6.95	-0.165	-58.4	TRUE
-7	-47	8.98	-0.209	-69.2	TRUE
-7	-45	8.65	-0.245	-75.4	TRUE
-7	-43	7.99	-0.25	-79.6	TRUE
-7	-41	6.74	-0.285	-91.2	TRUE
-7	-39	8.2	-0.225	-72.9	TRUE
-7	-37	8.65	-0.145	-43.9	FALSE
-7	-35	10.49	-0.086	-31.3	FALSE
-7	13	7.47	-0.044	-15.7	FALSE
-7	15	12.2	-0.087	-39.4	FALSE
-7	17	12.37	-0.097	-45.5	FALSE
-7	19	10.13	-0.085	-41	FALSE
-7	21	8.99	-0.056	-39.2	FALSE
-7	23	7.18	-0.041	-38.9	FALSE
-7	25	9.32	-0.076	-49	FALSE
-7	27	9.22	-0.088	-54.2	TRUE
-7	29	9.98	-0.113	-54.6	TRUE
-7	31	7.2	-0.1	-46.9	FALSE
-7	33	7.8	-0.149	-58.5	TRUE
-7	35	13.91	-0.194	-63.9	TRUE
-7	37	13.76	-0.129	-55.2	TRUE
-7	39	15.43	-0.053	-49.1	FALSE
-7	107	15.57	0.01	-48.7	FALSE
-7	109	16.19	-0.001	-53.2	TRUE
-7	111	12.41	0.007	-56	TRUE
-7	113	16	0.007	-61	TRUE
-7	141	6.95	0.027	-46.5	FALSE
-7	143	5.79	0.016	-30.5	FALSE
-7	145	5.37	0.015	-16.6	FALSE
-7	147	11.16	0.014	-13.3	FALSE
-7	149	8.01	0.003	-10.4	FALSE
-5	-81	5.69	0.046	-4.7	FALSE
-5	-79	6.6	-0.053	-29.7	FALSE
-5	-77	6.55	-0.07	-28.9	FALSE
-5	-75	10.12	-0.166	-85.6	TRUE
-5	-73	12.64	-0.288	-153.2	TRUE
-5	-71	9.71	-0.121	-77.3	TRUE
-5	-69	8.53	-0.109	-62.4	TRUE
-5	-67	8.33	-0.137	-64.7	TRUE
-5	-65	8.65	-0.162	-63	TRUE
-5	-63	10.04	-0.187	-76.5	TRUE
-5	-61	10.27	-0.207	-95.5	TRUE
-5	-59	11.2	-0.248	-110.3	TRUE
-5	-57	10.51	-0.263	-106.6	TRUE
-5	-55	11.09	-0.281	-108	TRUE
-5	-53	10.27	-0.252	-93.2	TRUE
-5	-51	12.16	-0.271	-98.1	TRUE
-5	-49	12.49	-0.297	-102.5	TRUE
-5	-47	11.45	-0.297	-104.5	TRUE
-5	-45	12.31	-0.257	-92.3	TRUE
-5	-43	13.29	-0.224	-85.5	TRUE
-5	-41	9.05	-0.217	-86.7	TRUE
-5	-39	8.23	-0.147	-65.2	TRUE
-5	-37	6.29	-0.096	-43.2	FALSE
-5	-35	6.55	-0.048	-28.6	FALSE
-5	13	7.04	-0.051	-16.9	FALSE
-5	15	5.8	-0.054	-21.9	FALSE
-5	17	8.92	-0.068	-35	FALSE
-5	19	8.62	-0.114	-52	TRUE
-5	21	7.12	-0.092	-48.5	FALSE
-5	23	6.3	-0.074	-47.8	FALSE
-5	25	7.88	-0.096	-58.3	TRUE
-5	27	8.41	-0.086	-51.4	TRUE
-5	29	8.14	-0.083	-44.2	FALSE
-5	31	7.48	-0.078	-44.2	FALSE
-5	33	7.33	-0.109	-55.5	TRUE
-5	35	12.62	-0.167	-65.6	TRUE
-5	37	14.45	-0.109	-48.6	FALSE
-5	39	16	-0.004	-35.8	FALSE
-5	105	15.2	-0.002	-45.7	FALSE
-5	135	5.6	0	0.3	FALSE
-5	137	6.64	-0.002	0.1	FALSE
-5	139	6.86	0.009	-3.6	FALSE
-5	141	7.34	0.016	-13.4	FALSE
-5	143	6.17	0	-16.4	FALSE
-5	145	6.77	-0.003	-17.1	FALSE
-5	147	6.22	0.011	-9.2	FALSE
-5	149	6.66	0.009	-6.6	FALSE
-3	-81	4.39	0.021	-6.3	FALSE
-3	-79	4.7	-0.037	-15.6	FALSE
-3	-77	5.75	-0.047	-25.5	FALSE
-3	-75	11.89	-0.195	-94.3	TRUE
-3	-73	13.21	-0.27	-152.7	TRUE
-3	-71	9.68	-0.105	-72.3	TRUE
-3	-69	7.23	-0.082	-47.8	FALSE
-3	-67	7.21	-0.108	-50.4	TRUE
-3	-65	8.67	-0.125	-57.3	TRUE
-3	-63	10.97	-0.171	-78.1	TRUE
-3	-61	11.1	-0.197	-96.7	TRUE
-3	-59	12.51	-0.355	-147.9	TRUE
-3	-57	12.16	-0.369	-142.5	TRUE
-3	-55	13.49	-0.43	-156.1	TRUE
-3	-53	11.49	-0.412	-142.8	TRUE
-3	-51	10.83	-0.41	-134.3	TRUE
-3	-49	8.44	-0.358	-118.3	TRUE
-3	-47	5.66	-0.287	-89.6	TRUE
-3	-45	8.86	-0.23	-71.9	TRUE
-3	-43	11.47	-0.195	-62.4	TRUE
-3	-41	7.8	-0.168	-76.8	TRUE
-3	-39	4.02	-0.042	-25.7	FALSE
-3	11	4.56	-0.008	-10.1	FALSE
-3	13	4.74	-0.023	-9.4	FALSE
-3	15	4.81	-0.026	-16.9	FALSE
-3	17	6.96	-0.036	-34.2	FALSE
-3	19	8.52	-0.034	-47	FALSE
-3	21	6.47	-0.043	-39.5	FALSE
-3	23	5.8	-0.049	-38.5	FALSE
-3	25	6.53	-0.049	-33.9	FALSE
-3	27	7.05	-0.046	-31.7	FALSE
-3	29	11.27	-0.058	-20.3	FALSE
-3	31	11.39	-0.088	-32.1	FALSE
-3	33	7.51	-0.11	-50.3	TRUE
-3	35	13.32	-0.153	-67.2	TRUE
-3	37	11.28	-0.093	-56.3	TRUE
-3	39	11.51	0.021	-52	TRUE
-3	41	8.32	0.032	-9.2	FALSE
-3	103	10.72	-0.014	-17.8	FALSE
-3	105	14.15	-0.005	-21.7	FALSE
-3	107	13.07	0	-45.1	FALSE
-3	113	15.14	-0.069	-54.6	TRUE
-3	115	12.72	-0.009	-63.9	TRUE
-3	117	9.01	-0.003	-27.2	FALSE
-3	119	12.26	0.003	-44.1	FALSE
-3	121	9.93	-0.001	-13.1	FALSE
-3	123	11.24	-0.002	-11.4	FALSE
-3	133	7.61	0.005	-9.1	FALSE
-3	135	7.36	-0.002	-8.8	FALSE
-3	137	6.6	-0.002	-7.5	FALSE
-3	139	6.04	0.006	-1.4	FALSE
-3	141	6.49	0.012	-11.9	FALSE
-3	143	6.28	0.009	-15.3	FALSE
-1	-79	6.4	-0.022	-8.4	FALSE
-1	-77	5.59	-0.027	-13.7	FALSE
-1	-75	7.36	-0.063	-50.9	TRUE
-1	-73	9.87	-0.125	-92.1	TRUE
-1	-71	5.62	-0.051	-52.8	TRUE
-1	-69	4.68	-0.055	-34.4	FALSE
-1	-67	5.31	-0.091	-44.9	FALSE
-1	-65	7.44	-0.135	-64	TRUE
-1	-63	11.52	-0.255	-112.2	TRUE
-1	-61	12.3	-0.324	-137.8	TRUE
-1	-59	12.72	-0.396	-162.4	TRUE
-1	-57	13.16	-0.397	-152.7	TRUE
-1	-55	16.46	-0.454	-155.8	TRUE
-1	-53	12.46	-0.378	-124.3	TRUE
-1	-51	6.49	-0.211	-66.3	TRUE
-1	-49	7.6	-0.15	-49.4	FALSE
-1	-47	8.98	-0.106	-44.4	FALSE
-1	-45	9.74	-0.073	-33.8	FALSE
-1	11	3.88	-0.013	1.7	FALSE
-1	13	3.72	-0.025	-3.2	FALSE
-1	15	3.31	-0.026	-2.3	FALSE
-1	17	3.99	-0.024	-1.4	FALSE
-1	19	5.5	-0.031	-11.1	FALSE
-1	21	4.02	-0.026	-8.2	FALSE
-1	23	4.38	-0.019	-27.7	FALSE
-1	25	6.18	-0.014	-30	FALSE
-1	27	4.48	-0.032	-18.6	FALSE
-1	29	6.97	-0.036	-12.7	FALSE
-1	31	9.26	-0.086	-30.3	FALSE
-1	33	6.57	-0.073	-40.6	FALSE
-1	35	5.78	-0.132	-66.5	TRUE
-1	37	5.08	-0.059	-50.6	TRUE
-1	39	6.67	-0.013	-46.4	FALSE
-1	41	5.48	0.008	-46	FALSE
-1	43	5.6	0.025	-29.8	FALSE
-1	101	11.17	-0.002	-25.4	FALSE
-1	103	9.79	-0.003	-26.7	FALSE
-1	105	9.3	0.002	-26	FALSE
-1	111	10.79	-0.009	-41.8	FALSE
-1	113	9.43	-0.016	-38.4	FALSE
-1	115	9.32	-0.019	-38.5	FALSE
-1	117	8.64	-0.007	-24.8	FALSE
-1	119	5.85	0.006	-18.4	FALSE
-1	121	7.97	0.005	-5.1	FALSE
-1	123	11.04	0.009	-11.5	FALSE
-1	133	7.04	0.006	-10.2	FALSE
-1	137	3.71	0.009	-2.6	FALSE
1	-79	8.22	-0.019	-5.8	FALSE
1	-77	5.81	-0.025	-5.4	FALSE
1	-75	5.14	-0.028	-22.9	FALSE
1	-73	7.69	-0.061	-48.5	FALSE
1	-71	7.6	-0.075	-52.7	TRUE
1	-69	9.26	-0.077	-51.8	TRUE
1	-67	9	-0.094	-46.8	FALSE
1	-65	10.39	-0.137	-63.3	TRUE
1	-63	11.72	-0.276	-101	TRUE
1	-61	10.87	-0.354	-126.4	TRUE
1	-59	8.79	-0.336	-129.2	TRUE
1	-57	10.22	-0.373	-134.2	TRUE
1	-55	9.1	-0.349	-109.3	TRUE
1	-53	8.79	-0.209	-67.7	TRUE
1	-51	14.37	-0.136	-51.3	TRUE
1	11	4.47	-0.006	4.5	FALSE
1	13	4.81	-0.01	-3.2	FALSE
1	15	4.67	-0.012	-2.9	FALSE
1	17	4.62	-0.016	-2.6	FALSE
1	19	5.52	-0.019	-12	FALSE
1	21	6.57	-0.026	-16.2	FALSE
1	23	5.95	-0.015	-10.9	FALSE
1	25	7.29	-0.021	-11.1	FALSE
1	27	7.91	-0.018	-16.3	FALSE
1	29	7.01	-0.021	-25.5	FALSE
1	31	7.54	-0.104	-40.5	FALSE
1	33	7.94	-0.176	-64.2	TRUE
1	35	8.71	-0.195	-79.8	TRUE
1	37	5.66	-0.056	-49.9	FALSE
1	39	4.57	0.037	-31.7	FALSE
1	41	3.51	0.025	-37.5	FALSE
1	43	5.02	0.038	-46.1	FALSE
1	45	7.23	0.062	-30.3	FALSE
1	99	9.92	0	-5.1	FALSE
1	101	11.52	-0.012	-9.5	FALSE
1	103	10.41	-0.015	-16.3	FALSE
1	111	12.2	-0.01	-23.9	FALSE
1	113	8.19	-0.006	-21.8	FALSE
1	115	6.73	-0.008	-24.7	FALSE
1	117	7.35	-0.012	-12.3	FALSE
1	119	4.13	0.007	-9.5	FALSE
3	-77	4.83	-0.02	-1.3	FALSE
3	-75	4.45	-0.02	-10.7	FALSE
3	-73	5.22	-0.036	-20.2	FALSE
3	-71	10.81	-0.069	-44.4	FALSE
3	-69	14.21	-0.096	-60.1	TRUE
3	-67	12.14	-0.092	-51.9	TRUE
3	-65	11.89	-0.111	-44.4	FALSE
3	-63	10.43	-0.192	-58.1	TRUE
3	-61	11.29	-0.25	-81.1	TRUE
3	-59	8.62	-0.309	-113.2	TRUE
3	-57	9.73	-0.364	-135.3	TRUE
3	-55	8.08	-0.307	-108.3	TRUE
3	-53	9.02	-0.167	-64.3	TRUE
3	-51	10.03	-0.042	-33.9	FALSE
3	9	2.79	0.003	-0.1	FALSE
3	11	6.18	-0.001	-4.3	FALSE
3	13	5.88	0.009	-11.3	FALSE
3	15	7.19	-0.019	-18.9	FALSE
3	17	6.77	-0.04	-24.6	FALSE
3	19	7.39	-0.01	-18.5	FALSE
3	21	7.84	-0.022	-24.3	FALSE
3	23	6.77	-0.022	-29.2	FALSE
3	25	6.63	-0.025	-29.5	FALSE
3	27	7.08	-0.024	-29.7	FALSE
3	29	7.14	-0.028	-33.3	FALSE
3	31	12.25	-0.088	-49.1	FALSE
3	33	13.12	-0.158	-72.9	TRUE
3	35	10.97	-0.27	-111	TRUE
3	37	7.08	-0.074	-82.1	TRUE
3	39	4.37	0.02	-31.4	FALSE
3	41	5.2	0.04	-25.7	FALSE
3	43	4.72	0.028	-34.6	FALSE
3	45	5.73	0.051	-29.8	FALSE
3	47	6.35	0.041	-33	FALSE
3	97	10.82	-0.089	-29.1	FALSE
3	99	9.57	-0.099	-36.4	FALSE
3	101	10.41	-0.044	-25.6	FALSE
3	103	12.88	-0.069	-39.9	FALSE
3	113	8.63	-0.052	-25.3	FALSE
3	115	8.34	-0.066	-26.1	FALSE
3	117	7.48	-0.056	-17.6	FALSE
5	-77	5.25	-0.014	-8	FALSE
5	-75	5.74	-0.008	-13	FALSE
5	-73	7.76	-0.013	-17.4	FALSE
5	-71	11.72	-0.051	-42	FALSE
5	-69	13.33	-0.098	-75.2	TRUE
5	-67	10.02	-0.124	-55.1	TRUE
5	-65	10.29	-0.15	-43.9	FALSE
5	-63	9.88	-0.219	-50.3	TRUE
5	-61	10.37	-0.209	-65.2	TRUE
5	-59	7.9	-0.246	-71	TRUE
5	-57	7.93	-0.251	-88.5	TRUE
5	-55	17.06	-0.235	-87.1	TRUE
5	-53	11.34	-0.087	-60.4	TRUE
5	-51	7.28	-0.017	-19.4	FALSE
5	-9	5.59	-0.004	-7.2	FALSE
5	-7	6.19	-0.011	-13.6	FALSE
5	-5	7.22	-0.012	-20	FALSE
5	-3	7.32	-0.029	-15.6	FALSE
5	-1	9.99	-0.039	-19	FALSE
5	1	7.94	-0.019	-12.9	FALSE
5	5	4.91	-0.022	-15.8	FALSE
5	7	6.47	-0.009	-19.1	FALSE
5	9	7.27	-0.002	-16.3	FALSE
5	11	6.75	-0.003	-17.3	FALSE
5	13	9.33	-0.011	-24.3	FALSE
5	15	11.29	-0.016	-31.2	FALSE
5	17	10.13	-0.033	-37.1	FALSE
5	19	10.74	-0.032	-33.1	FALSE
5	21	9.83	-0.033	-28.6	FALSE
5	23	9.19	-0.055	-40.6	FALSE
5	25	9.97	-0.051	-38.9	FALSE
5	27	10.91	-0.055	-44	FALSE
5	29	12.79	-0.048	-48.7	FALSE
5	31	14.44	-0.075	-61.2	TRUE
5	33	16.37	-0.123	-75.5	TRUE
5	35	17.69	-0.316	-124.6	TRUE
5	37	14.01	-0.243	-102.8	TRUE
5	39	9	-0.106	-46.9	FALSE
5	41	7.25	-0.055	-35.4	FALSE
5	43	4.56	0.013	-37.8	FALSE
5	45	3.41	0.029	-36.7	FALSE
5	47	5.31	0.025	-39	FALSE
5	49	4.87	0.033	-21.4	FALSE
5	97	12.48	-0.095	-30.2	FALSE
5	99	6.53	-0.03	-14.9	FALSE
5	101	15	-0.189	-74.2	TRUE
5	103	13.36	-0.1	-49.8	FALSE
5	115	9.83	-0.113	-34.4	FALSE
5	117	8.92	-0.11	-34.2	FALSE
5	119	9.02	-0.012	-8.5	FALSE
7	-81	8.01	-0.018	-7.6	FALSE
7	-79	4.08	-0.01	-3.7	FALSE
7	-77	4.98	-0.001	-23.2	FALSE
7	-75	7.14	0.012	-27.7	FALSE
7	-73	9.15	-0.013	-23	FALSE
7	-71	9.83	-0.057	-27.4	FALSE
7	-69	9.81	-0.156	-70.1	TRUE
7	-67	10.14	-0.218	-78.6	TRUE
7	-65	9.82	-0.249	-71.5	TRUE
7	-63	7.15	-0.238	-72.2	TRUE
7	-61	7.95	-0.096	-68.6	TRUE
7	-59	9.41	-0.089	-34.8	FALSE
7	-57	8.64	-0.069	-27.9	FALSE
7	-11	6.53	-0.003	-14.4	FALSE
7	-9	6.98	-0.009	-19.1	FALSE
7	-7	7.44	-0.018	-28.3	FALSE
7	-5	8.91	-0.017	-34.1	FALSE
7	-3	9.62	-0.04	-33	FALSE
7	-1	10.88	-0.056	-38.4	FALSE
7	1	10.36	-0.055	-39.3	FALSE
7	3	10.97	-0.052	-35.4	FALSE
7	5	8.49	-0.029	-32	FALSE
7	7	8.77	-0.023	-38.5	FALSE
7	9	9.28	-0.004	-37.8	FALSE
7	11	9.62	0.008	-32.1	FALSE
7	13	11.06	0.016	-35.5	FALSE
7	15	10.89	-0.008	-36.9	FALSE
7	17	9.63	-0.058	-42.4	FALSE
7	19	10.95	-0.074	-50.5	TRUE
7	21	12.66	-0.056	-52.1	TRUE
7	23	10.3	-0.052	-51.1	TRUE
7	25	9.9	-0.048	-47.7	FALSE
7	27	10.71	-0.081	-51.8	TRUE
7	29	10.97	-0.076	-59.8	TRUE
7	31	13.63	-0.141	-77.3	TRUE
7	33	14.19	-0.139	-83.8	TRUE
7	35	16.74	-0.13	-75.5	TRUE
7	37	13.57	-0.117	-52.7	TRUE
7	39	10.75	-0.086	-37	FALSE
7	41	6.79	-0.061	-32.1	FALSE
7	43	5.08	-0.028	-38.9	FALSE
7	45	4.77	0.019	-32.5	FALSE
7	47	4.99	0.011	-36.3	FALSE
7	49	3.8	0.028	-26.1	FALSE
7	81	20.81	-0.047	-37	FALSE
7	99	7.04	-0.095	-41.8	FALSE
7	101	14.81	-0.137	-68.5	TRUE
7	117	9.49	-0.039	-23.5	FALSE
9	-85	7.45	-0.081	-23	FALSE
9	-83	7.25	-0.067	-18.3	FALSE
9	-81	7.67	-0.027	-9.4	FALSE
9	-79	6.63	-0.016	-14.8	FALSE
9	-77	6.3	-0.037	-28.3	FALSE
9	-75	5.75	-0.03	-34.3	FALSE
9	-73	8.18	-0.096	-37.3	FALSE
9	-71	9.21	-0.166	-48.2	FALSE
9	-69	9.45	-0.219	-70.1	TRUE
9	-67	9.35	-0.217	-85.1	TRUE
9	-65	7.26	-0.15	-75.6	TRUE
9	-63	7.11	-0.087	-57.8	TRUE
9	-61	8.76	-0.041	-27.8	FALSE
9	-13	6.85	0.005	-17.9	FALSE
9	-11	7.41	-0.017	-27	FALSE
9	-9	9.45	-0.019	-38.2	FALSE
9	-7	8.9	-0.025	-42.1	FALSE
9	-5	8.41	-0.049	-41.7	FALSE
9	-3	8.73	-0.07	-42.9	FALSE
9	-1	10.38	-0.09	-57.3	TRUE
9	1	10.76	-0.075	-54.4	TRUE
9	3	11.41	-0.072	-47.9	FALSE
9	5	9.3	-0.062	-44.6	FALSE
9	7	8.25	-0.052	-45.7	FALSE
9	9	8.35	-0.031	-40.6	FALSE
9	11	8.07	-0.027	-41.3	FALSE
9	13	10.39	-0.03	-46.3	FALSE
9	15	7.73	-0.043	-49.3	FALSE
9	17	7.86	-0.085	-53.4	TRUE
9	19	8.64	-0.117	-65.8	TRUE
9	21	13.56	-0.125	-74	TRUE
9	23	12.88	-0.122	-59.3	TRUE
9	25	10.33	-0.109	-54	TRUE
9	27	11.15	-0.14	-57.9	TRUE
9	29	12.17	-0.144	-73.6	TRUE
9	31	8.82	-0.186	-92.6	TRUE
9	33	10.88	-0.169	-83.8	TRUE
9	35	11.93	-0.084	-65.6	TRUE
9	37	14.1	-0.072	-51.7	TRUE
9	39	11.54	-0.036	-39.4	FALSE
9	41	6.02	-0.102	-37.5	FALSE
9	43	5.11	-0.089	-41.6	FALSE
9	45	3.43	-0.069	-44.1	FALSE
9	47	3.11	-0.069	-39.1	FALSE
9	49	2.47	-0.009	-28.6	FALSE
9	51	1.13	0.008	-13.2	FALSE
9	77	13.4	-0.086	-41.4	FALSE
9	79	16.69	-0.099	-45.2	FALSE
9	81	9.15	-0.074	-40.1	FALSE
9	99	12.96	-0.147	-62.8	TRUE
9	105	14.86	-0.095	-48.9	FALSE
9	107	15.35	-0.085	-47.7	FALSE
11	-87	5.33	-0.133	-43.6	FALSE
11	-85	5.66	-0.081	-37.3	FALSE
11	-83	6.81	-0.04	-23.1	FALSE
11	-73	7.6	-0.073	-35.7	FALSE
11	-71	8.07	-0.054	-28.9	FALSE
11	-69	5.26	-0.029	-17.3	FALSE
11	-67	3.32	-0.022	-12.3	FALSE
11	-65	0.67	-0.021	-9.5	FALSE
11	-63	4.23	-0.026	-11.9	FALSE
11	-61	5.11	-0.026	-11.4	FALSE
11	-15	8.59	-0.02	-22.7	FALSE
11	-13	6.84	-0.019	-42.1	FALSE
11	-11	7.72	-0.044	-51.6	TRUE
11	-9	7.76	-0.066	-59.1	TRUE
11	-7	8.29	-0.085	-65.5	TRUE
11	-5	8.9	-0.1	-62.5	TRUE
11	-3	10.75	-0.132	-71.5	TRUE
11	-1	10.4	-0.135	-71.6	TRUE
11	1	10.85	-0.123	-62.3	TRUE
11	3	10.26	-0.11	-54.5	TRUE
11	5	8.7	-0.098	-53.1	TRUE
11	7	8.71	-0.073	-49.6	FALSE
11	9	8.34	-0.067	-48.9	FALSE
11	11	7.58	-0.084	-43.2	FALSE
11	13	8.03	-0.102	-51.1	TRUE
11	15	6.97	-0.104	-63	TRUE
11	17	7.48	-0.119	-64	TRUE
11	19	8.75	-0.14	-67.5	TRUE
11	21	9.18	-0.113	-51.2	TRUE
11	23	8.14	-0.153	-72.6	TRUE
11	25	8.01	-0.141	-75.5	TRUE
11	27	8.67	-0.129	-69.4	TRUE
11	29	9.67	-0.131	-71.3	TRUE
11	31	8.24	-0.148	-78.5	TRUE
11	33	7.5	-0.127	-72.7	TRUE
11	35	6.54	-0.128	-79.8	TRUE
11	37	10.28	-0.107	-65.6	TRUE
11	39	9.15	-0.089	-50.6	TRUE
11	41	5.63	-0.131	-50.8	TRUE
11	43	2.57	-0.096	-44.1	FALSE
11	45	1.57	-0.074	-37.6	FALSE
11	47	1.09	-0.029	-22.6	FALSE
11	49	1.23	0.018	-8.2	FALSE
11	51	0.66	0.013	-2.5	FALSE
11	77	13.59	-0.106	-40	FALSE
11	79	17.18	-0.147	-60.4	TRUE
11	99	11.35	-0.101	-47.7	FALSE
11	103	11.76	-0.183	-65.3	TRUE
11	105	18.05	-0.265	-91	TRUE
11	107	20.72	-0.249	-80.6	TRUE
11	109	15.08	-0.079	-43	FALSE
13	-89	9.97	-0.109	-41.1	FALSE
13	-87	7.41	-0.157	-53.4	TRUE
13	-85	7.46	-0.156	-48.2	FALSE
13	-83	8.28	-0.106	-28.5	FALSE
13	-15	5.1	-0.045	-29.2	FALSE
13	-13	4.97	-0.062	-45.6	FALSE
13	-11	6.07	-0.113	-65.6	TRUE
13	-9	7.22	-0.145	-69.8	TRUE
13	-7	6.18	-0.157	-74.6	TRUE
13	-5	6.4	-0.153	-71.8	TRUE
13	-3	5.39	-0.161	-75.2	TRUE
13	-1	4.16	-0.154	-74	TRUE
13	1	3.57	-0.142	-69.9	TRUE
13	3	2.99	-0.135	-63.4	TRUE
13	5	3.35	-0.128	-65.2	TRUE
13	7	3.5	-0.129	-63	TRUE
13	9	4.35	-0.118	-54.9	TRUE
13	11	3.43	-0.087	-60.1	TRUE
13	13	3.31	-0.106	-65.7	TRUE
13	15	3.78	-0.1	-67.9	TRUE
13	17	4	-0.105	-71.3	TRUE
13	19	4.43	-0.123	-78.6	TRUE
13	21	5.32	-0.145	-80.5	TRUE
13	23	5.95	-0.136	-70.4	TRUE
13	25	5.25	-0.109	-60.7	TRUE
13	27	4.78	-0.125	-44.9	FALSE
13	29	4.05	-0.126	-47.3	FALSE
13	31	4.81	-0.111	-61	TRUE
13	33	3.91	-0.13	-63.9	TRUE
13	35	3.48	-0.14	-83.4	TRUE
13	37	7.26	-0.188	-78.6	TRUE
13	39	5.15	-0.171	-54.8	TRUE
13	41	4.04	-0.089	-35.3	FALSE
13	43	2.6	-0.084	-64.8	TRUE
13	45	2.74	-0.094	-36.5	FALSE
13	47	1.44	-0.041	-15.6	FALSE
13	75	13.16	-0.14	-41.1	FALSE
13	77	10.9	-0.167	-46.6	FALSE
13	79	14.99	-0.214	-66.4	TRUE
13	99	11.85	-0.131	-58.7	TRUE
13	101	14.99	-0.188	-67.7	TRUE
13	103	14.59	-0.224	-77.5	TRUE
13	105	14.4	-0.251	-91.3	TRUE
13	107	13.47	-0.215	-85.3	TRUE
13	109	15.46	-0.112	-53.2	TRUE
15	-93	8.25	-0.088	-29.7	FALSE
15	-91	7.6	-0.099	-32.3	FALSE
15	-89	9.23	-0.13	-41.2	FALSE
15	-87	7.16	-0.126	-43.5	FALSE
15	-85	11.97	-0.11	-49.2	FALSE
15	-83	10.44	-0.088	-31	FALSE
15	-15	2.55	-0.005	-11	FALSE
15	-13	2.87	-0.011	-20.2	FALSE
15	-11	3.54	-0.065	-47.9	FALSE
15	-9	4.21	-0.106	-65.2	TRUE
15	-7	4.1	-0.117	-68.3	TRUE
15	-5	3.51	-0.107	-65.2	TRUE
15	-3	3.24	-0.111	-65.2	TRUE
15	-1	3.35	-0.103	-65.4	TRUE
15	1	3.73	-0.103	-64.8	TRUE
15	3	3.65	-0.107	-59.2	TRUE
15	5	3.7	-0.116	-61.6	TRUE
15	7	3.41	-0.117	-59.1	TRUE
15	9	2.85	-0.114	-50	FALSE
15	11	2.09	-0.105	-52.1	TRUE
15	13	2.15	-0.094	-63.3	TRUE
15	15	2.09	-0.089	-56.1	TRUE
15	17	1.95	-0.087	-49.8	FALSE
15	19	2.31	-0.094	-61.2	TRUE
15	21	2.99	-0.113	-63.1	TRUE
15	23	3.9	-0.113	-64.3	TRUE
15	25	3.41	-0.124	-66	TRUE
15	27	2.11	-0.128	-53.9	TRUE
15	29	1.08	-0.118	-49.9	FALSE
15	31	2.19	-0.097	-50.8	TRUE
15	33	1.75	-0.116	-56.7	TRUE
15	35	1.28	-0.125	-65.2	TRUE
15	37	3.95	-0.171	-74.8	TRUE
15	39	4.23	-0.074	-62.2	TRUE
15	41	1.12	-0.067	-31.4	FALSE
15	43	4.37	-0.161	-54	TRUE
15	45	4.15	-0.16	-56.1	TRUE
15	47	2.68	-0.139	-59.6	TRUE
15	49	1.82	-0.124	-60.5	TRUE
15	51	0.52	-0.024	-11.4	FALSE
15	75	13.4	-0.236	-60.7	TRUE
15	77	14.65	-0.265	-74.9	TRUE
15	79	14.16	-0.298	-86.7	TRUE
15	81	12.95	-0.171	-59.5	TRUE
15	97	10.93	-0.133	-47.7	FALSE
15	99	13.51	-0.173	-70.8	TRUE
15	101	17.13	-0.263	-100.5	TRUE
15	103	13.75	-0.263	-103.4	TRUE
15	105	12.81	-0.265	-89.4	TRUE
15	107	12.38	-0.203	-67.1	TRUE
15	109	11.97	-0.1	-39.2	FALSE
15	121	21.82	-0.099	-51.7	TRUE
15	123	20.57	-0.083	-45.9	FALSE
17	-99	9.13	-0.074	-21.1	FALSE
17	-97	7.16	-0.04	-21.8	FALSE
17	-95	8.99	-0.056	-26.2	FALSE
17	-93	10.2	-0.103	-48.9	FALSE
17	-91	9.57	-0.167	-60.1	TRUE
17	-89	9.56	-0.138	-56.1	TRUE
17	-15	1.18	-0.009	-4.2	FALSE
17	-13	1.75	0.02	-4.2	FALSE
17	-11	2.64	-0.001	-24.3	FALSE
17	-9	2.56	-0.023	-34.7	FALSE
17	-7	2.49	-0.03	-37.3	FALSE
17	-5	2.43	-0.03	-37.8	FALSE
17	-3	2.21	-0.039	-39.4	FALSE
17	-1	1.9	-0.033	-48.4	FALSE
17	1	2.73	-0.048	-58.6	TRUE
17	3	2.08	-0.044	-56.4	TRUE
17	5	1.68	-0.052	-53.4	TRUE
17	7	1.88	-0.065	-63.2	TRUE
17	9	1.46	-0.075	-63.4	TRUE
17	11	1.11	-0.067	-44	FALSE
17	13	0.67	-0.074	-39.9	FALSE
17	15	0.43	-0.073	-43.3	FALSE
17	17	0.44	-0.085	-55.4	TRUE
17	19	0.57	-0.094	-57.1	TRUE
17	21	0.48	-0.106	-52.4	TRUE
17	23	0.86	-0.123	-55.7	TRUE
17	25	0.85	-0.098	-45.6	FALSE
17	27	0.44	-0.087	-45.2	FALSE
17	29	0.28	-0.086	-43.6	FALSE
17	31	0.23	-0.074	-45.2	FALSE
17	33	0.45	-0.09	-52.1	TRUE
17	35	0.51	-0.104	-63	TRUE
17	37	1.21	-0.111	-68.4	TRUE
17	39	0.68	-0.069	-57.7	TRUE
17	43	2.46	-0.199	-66.7	TRUE
17	45	2.79	-0.204	-74.7	TRUE
17	47	2.42	-0.178	-90.9	TRUE
17	49	1.49	-0.132	-81.6	TRUE
17	51	0.47	-0.062	-34.8	FALSE
17	53	0.39	-0.013	-11.7	FALSE
17	55	0.42	0.003	-3.1	FALSE
17	73	8.77	-0.089	-48	FALSE
17	75	13.21	-0.263	-77.9	TRUE
17	77	17.73	-0.308	-95.8	TRUE
17	79	14.92	-0.338	-102.4	TRUE
17	81	14.77	-0.344	-99.8	TRUE
17	83	11.33	-0.222	-55.4	TRUE
17	95	9.3	-0.089	-44.7	FALSE
17	97	12.33	-0.177	-76	TRUE
17	99	15.46	-0.241	-98.9	TRUE
17	101	17.04	-0.29	-114.5	TRUE
17	103	14.34	-0.286	-110.7	TRUE
17	105	12.58	-0.262	-77.3	TRUE
17	107	12.61	-0.21	-60.3	TRUE
17	121	18.79	-0.107	-46.8	FALSE
17	123	18.79	-0.106	-43.9	FALSE
19	-105	14.08	-0.062	-31.8	FALSE
19	-103	13.09	-0.098	-42.8	FALSE
19	-101	14.95	-0.116	-31.4	FALSE
19	-99	12.69	-0.053	-23.6	FALSE
19	-97	10.4	-0.015	-18.3	FALSE
19	-95	9.36	-0.026	-22.8	FALSE
19	-93	8.19	-0.098	-47.8	FALSE
19	-91	7.34	-0.126	-67.5	TRUE
19	-89	5.71	-0.106	-54.1	TRUE
19	-15	0.73	-0.013	-8.7	FALSE
19	-13	0.88	0.002	-6.3	FALSE
19	-11	1.16	0.023	-18.8	FALSE
19	-9	0.93	0.024	-26.1	FALSE
19	-7	0.85	0.022	-28	FALSE
19	-5	0.86	0.021	-32.7	FALSE
19	-3	0.84	0.015	-35.1	FALSE
19	-1	0.83	0.007	-41.6	FALSE
19	1	0.91	0.007	-46	FALSE
19	3	0.94	0.022	-44.6	FALSE
19	5	0.77	0.003	-40.1	FALSE
19	7	0.58	-0.011	-42.8	FALSE
19	9	0.5	-0.032	-31.9	FALSE
19	11	0.39	-0.03	-22.3	FALSE
19	13	0.19	-0.051	-23.3	FALSE
19	15	0.07	-0.06	-27.7	FALSE
19	17	0.19	-0.071	-39.8	FALSE
19	19	0.23	-0.023	-39.2	FALSE
19	21	0.06	-0.013	-9.8	FALSE
19	23	0.01	-0.011	-6.6	FALSE
19	25	0.05	-0.012	-11.1	FALSE
19	27	0.03	-0.02	-16.4	FALSE
19	29	0	-0.038	-23.5	FALSE
19	31	0.04	-0.064	-35	FALSE
19	33	0.03	-0.066	-42.8	FALSE
19	35	0.03	-0.081	-55.6	TRUE
19	37	0.08	-0.099	-62.4	TRUE
19	41	2.64	-0.178	-72	TRUE
19	43	1.51	-0.116	-81.4	TRUE
19	45	0.82	-0.065	-73.4	TRUE
19	47	0.53	-0.04	-58.7	TRUE
19	49	0.28	-0.039	-43.5	FALSE
19	51	0.03	-0.033	-31.5	FALSE
19	53	0.08	-0.02	-16.4	FALSE
19	55	0.21	-0.005	-5.4	FALSE
19	57	0.28	0.003	-5.6	FALSE
19	73	6.42	-0.155	-61.6	TRUE
19	75	12.41	-0.282	-84.2	TRUE
19	77	17.09	-0.333	-100.8	TRUE
19	79	14.95	-0.368	-116.4	TRUE
19	81	17.32	-0.4	-116.7	TRUE
19	83	15.03	-0.285	-82	TRUE
19	85	15.08	-0.23	-68.9	TRUE
19	93	9.35	-0.053	-26.7	FALSE
19	95	9.67	-0.102	-48.6	FALSE
19	97	13.06	-0.221	-79.7	TRUE
19	99	18.01	-0.274	-94.6	TRUE
19	101	16.14	-0.274	-96.6	TRUE
19	103	13.7	-0.234	-84	TRUE
19	105	11.95	-0.227	-66	TRUE
19	109	10.52	-0.144	-45.5	FALSE
19	111	10.78	-0.116	-50	TRUE
21	-105	12.7	-0.109	-34	FALSE
21	-103	11.3	-0.121	-38.2	FALSE
21	-101	12.13	-0.125	-35.9	FALSE
21	-99	11.45	-0.076	-29.5	FALSE
21	-97	12.67	-0.074	-29.6	FALSE
21	-89	5.82	-0.045	-39.8	FALSE
21	-15	0.77	-0.049	-19.2	FALSE
21	-13	0.73	-0.019	-26.2	FALSE
21	-11	0.8	0	-28.9	FALSE
21	-9	0.66	0.009	-26.1	FALSE
21	-7	0.63	0.023	-30.4	FALSE
21	-5	0.58	0.029	-32.5	FALSE
21	-3	0.46	0.044	-28.6	FALSE
21	-1	0.36	0.033	-30.7	FALSE
21	1	0.47	0.036	-31	FALSE
21	3	0.57	0.048	-26.1	FALSE
21	5	0.49	0.023	-27	FALSE
21	7	0.32	0.014	-17.2	FALSE
21	9	0.09	-0.005	-6.5	FALSE
21	11	0.02	-0.01	-3.9	FALSE
21	13	0	-0.012	-5.9	FALSE
21	15	0	-0.023	-7.5	FALSE
21	17	0.07	-0.031	-11.4	FALSE
21	19	0.06	-0.009	-12.3	FALSE
21	21	0.02	0.018	-7.5	FALSE
21	23	0.02	0.027	-5.3	FALSE
21	25	0.01	0.025	-4.5	FALSE
21	27	0	0.017	-2.4	FALSE
21	29	0	-0.005	-7.9	FALSE
21	31	0	-0.051	-21.6	FALSE
21	33	0	-0.06	-32.4	FALSE
21	35	0	-0.06	-43.2	FALSE
21	37	0	-0.076	-48.8	FALSE
21	41	1.26	-0.145	-89.4	TRUE
21	43	0.74	-0.076	-66	TRUE
21	45	0.72	-0.01	-48.2	FALSE
21	47	0.58	0	-33.2	FALSE
21	49	0.14	-0.011	-29.3	FALSE
21	51	0.05	-0.004	-28.9	FALSE
21	53	0.07	-0.019	-23.6	FALSE
21	55	0.08	-0.019	-19	FALSE
21	57	0.05	-0.012	-22.7	FALSE
21	59	0.08	-0.023	-24.2	FALSE
21	71	7.95	-0.246	-91.7	TRUE
21	73	7.32	-0.266	-110.5	TRUE
21	75	10.32	-0.314	-121.5	TRUE
21	77	15.35	-0.391	-125.7	TRUE
21	79	17.97	-0.435	-131.5	TRUE
21	81	17.28	-0.446	-129.4	TRUE
21	83	15.16	-0.343	-121.1	TRUE
21	85	16.22	-0.28	-113.3	TRUE
21	87	13.42	-0.174	-77.3	TRUE
21	89	12.05	-0.122	-47.1	FALSE
21	93	12.17	-0.125	-39.8	FALSE
21	95	13.36	-0.141	-56.3	TRUE
21	97	13.27	-0.202	-77.3	TRUE
21	99	15	-0.266	-81.1	TRUE
21	101	13.6	-0.246	-78	TRUE
21	103	12.84	-0.234	-68.9	TRUE
21	105	14.35	-0.225	-65.8	TRUE
21	107	15.6	-0.205	-68.2	TRUE
21	109	13.21	-0.178	-66	TRUE
21	111	15.84	-0.206	-83.7	TRUE
23	-105	15.09	-0.071	-28.4	FALSE
23	-103	17.47	-0.123	-36.5	FALSE
23	-101	9.79	-0.136	-40.9	FALSE
23	-99	8.26	-0.131	-41.1	FALSE
23	-15	0.82	-0.089	-23.6	FALSE
23	-13	0.76	-0.071	-30.1	FALSE
23	-11	0.71	-0.04	-28.6	FALSE
23	-9	0.57	-0.032	-30.8	FALSE
23	-7	0.53	-0.018	-33.8	FALSE
23	-5	0.53	-0.007	-27	FALSE
23	-3	0.34	0.017	-25.8	FALSE
23	-1	0.2	0.019	-31.7	FALSE
23	1	0.2	0.043	-21.9	FALSE
23	3	0.17	0.05	-19.4	FALSE
23	5	0.42	0.036	-23.6	FALSE
23	7	0.57	0.033	-13.5	FALSE
23	9	0.47	0.017	-7.5	FALSE
23	11	0.15	0.005	0.2	FALSE
23	13	0.01	-0.008	-0.2	FALSE
23	15	0	-0.013	-0.1	FALSE
23	17	0.01	-0.007	-2.9	FALSE
23	19	0.01	0.007	-4.6	FALSE
23	21	0.01	0.034	-4.4	FALSE
23	23	0.01	0.041	-1.7	FALSE
23	25	0.01	0.041	-1.1	FALSE
23	27	0	0.038	-0.4	FALSE
23	29	0	0.029	-2.9	FALSE
23	31	0	0.002	-7.4	FALSE
23	33	0	-0.038	-17.1	FALSE
23	35	0.02	-0.06	-27.9	FALSE
23	37	0	-0.07	-29.4	FALSE
23	39	0.01	-0.061	-58.7	TRUE
23	41	0.62	-0.094	-68	TRUE
23	43	0.56	-0.063	-54.1	TRUE
23	45	0.6	-0.022	-38.6	FALSE
23	47	0.81	0.004	-30	FALSE
23	49	0.53	0.025	-28.1	FALSE
23	51	0.12	0.005	-32.2	FALSE
23	53	0.17	-0.017	-33	FALSE
23	55	0.14	-0.032	-33.9	FALSE
23	57	0.05	-0.02	-35.2	FALSE
23	59	0.08	-0.019	-31.2	FALSE
23	69	4.04	-0.037	-25	FALSE
23	71	5.6	-0.151	-74.6	TRUE
23	73	6.59	-0.229	-113.1	TRUE
23	75	9.4	-0.351	-141.8	TRUE
23	77	12.89	-0.383	-139.7	TRUE
23	79	14.81	-0.413	-132.9	TRUE
23	81	16.49	-0.401	-139	TRUE
23	83	13.52	-0.319	-124.5	TRUE
23	85	14.05	-0.34	-126	TRUE
23	87	14.95	-0.341	-133	TRUE
23	89	10.77	-0.364	-147.9	TRUE
23	91	13.09	-0.332	-111.3	TRUE
23	93	12.37	-0.278	-91.7	TRUE
23	95	15.02	-0.285	-85.9	TRUE
23	97	15.1	-0.205	-64.3	TRUE
23	99	12.7	-0.134	-52	TRUE
23	101	13.38	-0.189	-48	FALSE
23	103	11.62	-0.177	-39.7	FALSE
23	105	13.14	-0.183	-44.7	FALSE
23	107	13.59	-0.194	-64	TRUE
23	109	16.9	-0.227	-95	TRUE
23	111	15.03	-0.231	-99.1	TRUE
23	113	13.72	-0.178	-73	TRUE
23	115	14.27	-0.135	-58	TRUE
23	117	12.25	-0.086	-35.4	FALSE
25	-107	12.77	-0.077	-38	FALSE
25	-105	11.46	-0.119	-44.2	FALSE
25	-103	10.59	-0.185	-60.5	TRUE
25	-101	11.09	-0.19	-69.2	TRUE
25	-99	10.99	-0.197	-58.5	TRUE
25	-97	9.57	-0.174	-43.7	FALSE
25	-15	0.96	-0.036	-16.8	FALSE
25	-13	0.69	-0.062	-21.6	FALSE
25	-11	0.58	-0.074	-25.6	FALSE
25	-9	0.57	-0.068	-27.2	FALSE
25	-7	0.48	-0.048	-26.3	FALSE
25	-5	0.41	-0.035	-26.7	FALSE
25	-3	0.33	-0.007	-30	FALSE
25	-1	0.3	-0.005	-35.1	FALSE
25	1	0.14	0.013	-25.9	FALSE
25	3	0.12	0.02	-22.2	FALSE
25	5	0.27	0.023	-19	FALSE
25	7	0.54	0.022	-14.4	FALSE
25	9	0.55	0.008	-11.3	FALSE
25	11	0.31	0.005	-8.6	FALSE
25	13	0.11	-0.015	-13.5	FALSE
25	15	0.02	-0.03	-10.2	FALSE
25	17	0.02	-0.034	-8.1	FALSE
25	19	0.01	-0.012	-10.8	FALSE
25	21	0	0.01	-8.4	FALSE
25	23	0.01	0.02	-8.1	FALSE
25	25	0	0.034	-1.6	FALSE
25	27	0	0.037	-9.2	FALSE
25	29	0	0.032	-2.7	FALSE
25	31	0	0.013	-5.7	FALSE
25	33	0.01	-0.015	-10.3	FALSE
25	35	0.07	-0.044	-16.9	FALSE
25	37	0.02	-0.064	-32.9	FALSE
25	39	0.04	-0.064	-49.7	FALSE
25	41	0.38	-0.055	-47.8	FALSE
25	43	0.53	-0.043	-38.4	FALSE
25	45	0.7	-0.032	-32.3	FALSE
25	47	0.84	-0.027	-35.2	FALSE
25	49	0.14	-0.01	-36.4	FALSE
25	51	0.63	0.014	-26	FALSE
25	55	0.18	-0.015	-26.2	FALSE
25	57	0.09	-0.013	-27.6	FALSE
25	59	0.08	-0.013	-22.4	FALSE
25	61	0.17	-0.015	-30.8	FALSE
25	63	0.16	-0.026	-34.3	FALSE
25	67	2.3	-0.025	-40.6	FALSE
25	69	3.24	0.026	-29.6	FALSE
25	71	3.08	-0.049	-60.3	TRUE
25	73	4.42	-0.108	-90.6	TRUE
25	75	6.42	-0.206	-118.5	TRUE
25	77	9.03	-0.271	-127.3	TRUE
25	79	9.2	-0.293	-127.7	TRUE
25	81	9.42	-0.333	-139.7	TRUE
25	83	8.65	-0.354	-150.8	TRUE
25	85	8.77	-0.378	-153.3	TRUE
25	87	16.14	-0.386	-182.9	TRUE
25	89	19.23	-0.352	-179.7	TRUE
25	91	16.33	-0.293	-108.4	TRUE
25	93	14.08	-0.279	-87.7	TRUE
25	95	14.09	-0.344	-98.1	TRUE
25	97	12.11	-0.292	-83.2	TRUE
25	99	10.51	-0.148	-38.6	FALSE
25	101	9.86	-0.137	-30.2	FALSE
25	103	11.06	-0.143	-23.8	FALSE
25	105	12.69	-0.167	-34.6	FALSE
25	107	12.34	-0.155	-49.9	FALSE
25	109	12.29	-0.16	-53.5	TRUE
25	111	14.5	-0.185	-66.7	TRUE
25	113	12.64	-0.18	-63.3	TRUE
25	115	12.17	-0.169	-55.6	TRUE
25	117	10.58	-0.151	-43.2	FALSE
25	119	11.22	-0.074	-33.3	FALSE
25	121	6.76	-0.069	-20.5	FALSE
27	-109	9.44	-0.146	-47.4	FALSE
27	-107	11.04	-0.188	-51.9	TRUE
27	-105	9.04	-0.283	-79.8	TRUE
27	-103	8.48	-0.322	-89	TRUE
27	-101	10.6	-0.286	-90	TRUE
27	-99	10.3	-0.266	-91.2	TRUE
27	-97	9.42	-0.214	-55.5	TRUE
27	-13	0.7	-0.024	-4.5	FALSE
27	-11	0.7	-0.024	-24.6	FALSE
27	-9	0.68	-0.107	-33.6	FALSE
27	-7	0.63	-0.076	-32.6	FALSE
27	-5	0.56	-0.06	-32.9	FALSE
27	-3	0.39	-0.033	-33	FALSE
27	-1	0.29	-0.032	-39.2	FALSE
27	1	0.25	-0.026	-27.3	FALSE
27	3	0.26	-0.019	-25.3	FALSE
27	5	0.25	-0.001	-19.5	FALSE
27	7	0.31	-0.003	-18.8	FALSE
27	9	0.3	-0.019	-18.6	FALSE
27	11	0.28	-0.031	-14.9	FALSE
27	13	0.26	-0.037	-11.2	FALSE
27	15	0.21	-0.035	-15.1	FALSE
27	17	0.18	-0.046	-16.7	FALSE
27	19	0.07	-0.034	-16.8	FALSE
27	21	0	-0.004	-14.2	FALSE
27	23	0.04	0.016	-9.3	FALSE
27	25	0.02	0.034	-7.5	FALSE
27	27	0	0.035	-11.1	FALSE
27	29	0	0.03	-2.9	FALSE
27	31	0	0.025	-5.8	FALSE
27	33	0	-0.006	-7.9	FALSE
27	35	0	-0.027	-9.1	FALSE
27	37	0.13	-0.025	-24.2	FALSE
27	39	0.48	-0.017	-24.5	FALSE
27	41	0.35	-0.041	-25.3	FALSE
27	43	0.49	-0.035	-24.9	FALSE
27	45	0.65	-0.023	-28.5	FALSE
27	47	0.85	-0.017	-36.4	FALSE
27	49	0.93	-0.021	-44.2	FALSE
27	53	0.87	-0.063	-53.8	TRUE
27	55	0.8	-0.06	-62.1	TRUE
27	57	1.17	-0.06	-64.5	TRUE
27	59	1	-0.08	-77.4	TRUE
27	61	0.22	-0.035	-61.6	TRUE
27	63	0.18	-0.03	-62.9	TRUE
27	65	0.06	-0.053	-65.4	TRUE
27	67	1.1	-0.066	-71.3	TRUE
27	69	2.05	-0.084	-77.5	TRUE
27	71	2.43	-0.057	-73.9	TRUE
27	73	3.74	-0.042	-76.8	TRUE
27	75	5.03	-0.093	-91	TRUE
27	77	5.61	-0.157	-109.1	TRUE
27	79	6.45	-0.223	-121.6	TRUE
27	81	8.01	-0.24	-94.1	TRUE
27	83	12.08	-0.26	-100.6	TRUE
27	85	11.56	-0.246	-99.3	TRUE
27	87	8.78	-0.18	-58.3	TRUE
27	89	8.71	-0.173	-41.4	FALSE
27	91	7.88	-0.13	-30.6	FALSE
27	93	8.06	-0.127	-32.2	FALSE
27	95	10.27	-0.179	-57.7	TRUE
27	97	8.01	-0.168	-38.4	FALSE
27	99	4.87	-0.125	-23.7	FALSE
27	101	4.4	-0.085	-16.7	FALSE
27	103	9.34	-0.112	-19.9	FALSE
27	105	12.27	-0.142	-34.6	FALSE
27	107	14.41	-0.129	-38.3	FALSE
27	109	9.99	-0.117	-32.8	FALSE
27	111	11.22	-0.142	-38.1	FALSE
27	113	11.95	-0.151	-39.3	FALSE
27	115	10.65	-0.129	-37.2	FALSE
27	117	8.58	-0.103	-32.8	FALSE
27	119	10.01	-0.094	-30.7	FALSE
27	121	6	-0.057	-17.2	FALSE
29	-115	4.9	-0.064	-34.8	FALSE
29	-113	7.45	-0.076	-54	TRUE
29	-111	9.43	-0.14	-77.7	TRUE
29	-109	9.18	-0.203	-74.5	TRUE
29	-107	10.11	-0.349	-87.2	TRUE
29	-105	9.14	-0.371	-98.7	TRUE
29	-103	13.12	-0.359	-113	TRUE
29	-101	11.3	-0.332	-110.9	TRUE
29	-99	10.67	-0.346	-116.3	TRUE
29	-97	11.51	-0.262	-98.4	TRUE
29	-95	12.69	-0.238	-76.8	TRUE
29	-93	9.53	-0.178	-47.8	FALSE
29	-83	11.03	-0.066	-32.9	FALSE
29	-81	14.56	-0.06	-37.6	FALSE
29	-11	0.3	-0.031	-12.8	FALSE
29	-9	1.08	-0.074	-20.2	FALSE
29	-7	1.06	-0.083	-27.3	FALSE
29	-5	0.88	-0.071	-29.5	FALSE
29	-3	0.7	-0.042	-28.6	FALSE
29	-1	0.49	-0.043	-30.6	FALSE
29	1	0.42	-0.045	-30.7	FALSE
29	3	0.45	-0.039	-28	FALSE
29	5	0.43	-0.042	-26.4	FALSE
29	7	0.32	-0.046	-31.7	FALSE
29	9	0.31	-0.051	-26.4	FALSE
29	11	0.46	-0.039	-16.5	FALSE
29	13	0.59	-0.031	-17.1	FALSE
29	15	0.53	-0.027	-16.9	FALSE
29	17	0.51	-0.038	-17.7	FALSE
29	19	0.52	-0.032	-13.1	FALSE
29	21	0.09	-0.005	-11.3	FALSE
29	23	0.03	0.006	-14.6	FALSE
29	25	0.01	0.016	-13.8	FALSE
29	27	0	-0.001	-9.4	FALSE
29	29	0	0.01	-7.3	FALSE
29	31	0.13	0.007	-12	FALSE
29	33	0.11	-0.004	-13.1	FALSE
29	35	0.06	-0.016	-10.1	FALSE
29	37	0.24	-0.016	-13.7	FALSE
29	39	0.37	-0.017	-18.8	FALSE
29	41	0.13	-0.037	-25.6	FALSE
29	43	0.35	-0.024	-27	FALSE
29	45	0.45	-0.005	-33	FALSE
29	47	0.56	-0.012	-44.8	FALSE
29	49	0.35	-0.048	-51	TRUE
29	51	1.54	-0.062	-46.8	FALSE
29	53	2.51	-0.171	-79.3	TRUE
29	55	2.8	-0.171	-73.5	TRUE
29	57	2.76	-0.115	-63.4	TRUE
29	59	2.71	-0.088	-58.7	TRUE
29	61	0.4	-0.047	-46.2	FALSE
29	63	0.14	-0.016	-50.9	TRUE
29	65	0.24	-0.011	-60.3	TRUE
29	67	0.95	-0.048	-67.3	TRUE
29	69	1.73	-0.105	-77.4	TRUE
29	71	2.04	-0.109	-102.5	TRUE
29	73	2.75	-0.132	-96.7	TRUE
29	75	4.02	-0.1	-92.2	TRUE
29	77	5.81	-0.171	-108	TRUE
29	79	9.88	-0.257	-118.9	TRUE
29	81	11.35	-0.283	-85.7	TRUE
29	83	4.97	-0.186	-33.1	FALSE
29	85	2.31	-0.127	-18.9	FALSE
29	87	1.23	-0.114	-10.3	FALSE
29	89	1.91	-0.113	-10.9	FALSE
29	91	3.95	-0.138	-11.3	FALSE
29	93	4.29	-0.136	-11	FALSE
29	95	3.12	-0.117	-9.4	FALSE
29	97	3.93	-0.117	-9.5	FALSE
29	99	3.28	-0.097	-9.4	FALSE
29	101	3.52	-0.068	-6.2	FALSE
29	103	4.03	-0.089	-6.8	FALSE
29	105	8.08	-0.109	-24.9	FALSE
29	107	14.71	-0.126	-47	FALSE
29	109	11.69	-0.178	-29.8	FALSE
29	111	8.27	-0.161	-26.3	FALSE
29	113	9.51	-0.182	-32.2	FALSE
29	115	9.76	-0.153	-35.2	FALSE
29	117	7.35	-0.12	-28.6	FALSE
29	119	8.31	-0.091	-26	FALSE
29	121	7.49	-0.085	-16.1	FALSE
31	-117	5.14	-0.075	-23.9	FALSE
31	-115	5.18	-0.087	-47.2	FALSE
31	-113	5.59	-0.13	-65.7	TRUE
31	-111	7.84	-0.205	-80.4	TRUE
31	-109	9.05	-0.325	-103.7	TRUE
31	-107	9.7	-0.397	-119.1	TRUE
31	-105	10.34	-0.391	-109.3	TRUE
31	-103	10.62	-0.397	-127.2	TRUE
31	-101	12.62	-0.419	-139.8	TRUE
31	-99	15.62	-0.442	-143.4	TRUE
31	-97	14.07	-0.392	-148.4	TRUE
31	-95	13.17	-0.35	-118	TRUE
31	-93	10.83	-0.257	-85.7	TRUE
31	-91	14.63	-0.225	-82.9	TRUE
31	-89	11.83	-0.184	-79.3	TRUE
31	-87	9.23	-0.167	-74.7	TRUE
31	-85	12.51	-0.14	-66.7	TRUE
31	-83	11.86	-0.097	-57.4	TRUE
31	-81	10.49	-0.088	-51.2	TRUE
31	-7	3.11	-0.191	-37.5	FALSE
31	-5	2.46	-0.173	-37.2	FALSE
31	-3	1.49	-0.095	-35.9	FALSE
31	-1	1.25	-0.094	-34.6	FALSE
31	1	1.06	-0.08	-30.1	FALSE
31	3	0.97	-0.087	-32.8	FALSE
31	5	0.78	-0.054	-36	FALSE
31	7	0.57	-0.034	-39.7	FALSE
31	9	0.55	-0.037	-41.2	FALSE
31	11	0.6	-0.04	-35.3	FALSE
31	13	0.98	-0.04	-26.1	FALSE
31	15	0.93	-0.036	-20.1	FALSE
31	17	0.94	-0.039	-18.3	FALSE
31	19	0.91	-0.039	-11.8	FALSE
31	21	0.65	-0.032	-15.4	FALSE
31	23	0.19	-0.031	-14.9	FALSE
31	25	0.11	-0.027	-10.6	FALSE
31	27	0.3	-0.029	-6.6	FALSE
31	29	0.32	-0.026	-6	FALSE
31	31	0.22	-0.047	-7.3	FALSE
31	33	0.25	-0.046	-6.8	FALSE
31	35	0.9	-0.069	-15.7	FALSE
31	37	0.78	-0.07	-26.8	FALSE
31	39	0.1	-0.043	-28.6	FALSE
31	41	0.12	-0.035	-27.2	FALSE
31	43	0.17	-0.025	-30.9	FALSE
31	45	0.32	-0.001	-34.7	FALSE
31	47	0.68	-0.009	-45.9	FALSE
31	49	1.99	-0.08	-71.3	TRUE
31	51	2.79	-0.188	-72.8	TRUE
31	53	2.1	-0.22	-62.6	TRUE
31	55	2.1	-0.217	-57.8	TRUE
31	57	1.07	-0.122	-56.6	TRUE
31	59	0.76	-0.061	-42.5	FALSE
31	61	1.23	-0.061	-52.4	TRUE
31	63	1.11	-0.039	-44.1	FALSE
31	65	1.15	-0.007	-56.6	TRUE
31	67	1.71	-0.053	-64.9	TRUE
31	69	2.05	-0.126	-67.2	TRUE
31	71	3.38	-0.124	-111	TRUE
31	73	2.67	-0.178	-123.7	TRUE
31	75	4.22	-0.193	-100.8	TRUE
31	77	5.98	-0.184	-90.3	TRUE
31	79	7.17	-0.156	-35.9	FALSE
31	81	4.92	-0.13	-17.8	FALSE
31	83	1.68	-0.054	-7.6	FALSE
31	85	1.11	-0.059	-8.5	FALSE
31	87	2.56	-0.138	-12.5	FALSE
31	89	2.92	-0.15	-14	FALSE
31	91	3.76	-0.148	-13.5	FALSE
31	93	2.56	-0.141	-9.8	FALSE
31	95	2.59	-0.115	-7.1	FALSE
31	97	2.53	-0.115	-5.3	FALSE
31	99	3.04	-0.109	-6	FALSE
31	101	2.96	-0.073	-6	FALSE
31	103	2.73	-0.049	-4.2	FALSE
31	105	5.2	-0.117	-13.6	FALSE
31	107	8.32	-0.116	-28.9	FALSE
31	109	6.96	-0.165	-23.8	FALSE
31	111	6.86	-0.151	-23.3	FALSE
31	113	7.81	-0.148	-31.9	FALSE
31	115	9.28	-0.158	-38.8	FALSE
31	117	9.11	-0.132	-35.8	FALSE
31	119	8.58	-0.116	-30.9	FALSE
31	121	7.33	-0.105	-20.9	FALSE
33	-117	5.39	-0.105	-40	FALSE
33	-115	7.56	-0.135	-64.8	TRUE
33	-113	6.37	-0.183	-92	TRUE
33	-111	6.07	-0.256	-101.2	TRUE
33	-109	7.9	-0.377	-110.7	TRUE
33	-107	9.42	-0.417	-102.7	TRUE
33	-105	9.55	-0.41	-102.3	TRUE
33	-103	11.61	-0.444	-115.7	TRUE
33	-101	13.35	-0.522	-141.9	TRUE
33	-99	15.68	-0.531	-164.3	TRUE
33	-97	15.35	-0.481	-185.7	TRUE
33	-95	15.31	-0.427	-171.6	TRUE
33	-93	12.6	-0.357	-130.8	TRUE
33	-91	13.8	-0.319	-120.2	TRUE
33	-89	13.95	-0.272	-109.6	TRUE
33	-87	11.38	-0.181	-81	TRUE
33	-85	7.82	-0.118	-52.6	TRUE
33	-83	7.16	-0.081	-40.6	FALSE
33	-81	9.39	-0.075	-39	FALSE
33	-79	4.17	-0.052	-21	FALSE
33	-7	6.27	-0.222	-43.7	FALSE
33	-5	4.28	-0.254	-47.6	FALSE
33	-3	2.84	-0.226	-47.2	FALSE
33	-1	2.71	-0.174	-48.7	FALSE
33	1	2.4	-0.134	-47.7	FALSE
33	3	2.14	-0.128	-45.4	FALSE
33	5	1.48	-0.095	-46.1	FALSE
33	7	1.12	-0.061	-42.5	FALSE
33	9	1.15	-0.044	-39.8	FALSE
33	11	1.45	-0.004	-29.7	FALSE
33	13	1.79	-0.002	-19.4	FALSE
33	15	1.98	-0.012	-13.6	FALSE
33	35	2.27	-0.096	-15.6	FALSE
33	37	1.89	-0.117	-30.5	FALSE
33	39	0.82	-0.105	-36.7	FALSE
33	41	0.7	-0.073	-40	FALSE
33	43	0.33	-0.054	-37.1	FALSE
33	45	1.08	-0.036	-36.4	FALSE
33	47	1.98	-0.045	-37.8	FALSE
33	49	3.08	-0.158	-72.1	TRUE
33	51	3.73	-0.199	-64.6	TRUE
33	53	2.08	-0.186	-58.2	TRUE
33	55	1.17	-0.159	-62.4	TRUE
33	57	0.76	-0.108	-45.5	FALSE
33	59	0.84	-0.033	-20.7	FALSE
33	61	2.19	-0.044	-25.6	FALSE
33	63	2.36	-0.052	-35.7	FALSE
33	65	1.88	-0.123	-56.8	TRUE
33	67	2.01	-0.118	-61.4	TRUE
33	69	3	-0.151	-58.3	TRUE
33	71	3.46	-0.193	-88.2	TRUE
33	73	3.53	-0.225	-124.3	TRUE
33	75	6.86	-0.202	-94.2	TRUE
33	77	5.86	-0.157	-32.6	FALSE
33	79	1.26	-0.08	-8.5	FALSE
33	81	0.12	-0.071	-7	FALSE
33	83	0.43	-0.041	-9.4	FALSE
33	85	1.43	-0.033	-9.2	FALSE
33	87	1.95	-0.053	-10.7	FALSE
33	89	2.34	-0.087	-9.5	FALSE
33	91	2.63	-0.077	-8.9	FALSE
33	93	2.47	-0.066	-6.8	FALSE
33	95	2.31	-0.144	-5.8	FALSE
33	97	3.1	-0.125	-5.7	FALSE
33	99	3.73	-0.066	-5.7	FALSE
33	101	3.16	-0.063	-4.4	FALSE
33	103	2.95	-0.097	-2.9	FALSE
33	105	3.11	-0.081	-3.3	FALSE
33	107	4.65	-0.108	-9.2	FALSE
33	109	5.83	-0.139	-19.1	FALSE
33	111	7.22	-0.115	-23.8	FALSE
33	113	7.58	-0.11	-31.2	FALSE
33	115	7.68	-0.111	-40.4	FALSE
33	117	8.3	-0.111	-42.2	FALSE
33	119	8.96	-0.105	-38.4	FALSE
33	121	5.97	-0.091	-19.2	FALSE
33	131	2.87	-0.018	-14.3	FALSE
33	133	2.63	-0.019	-15.1	FALSE
33	135	2.36	-0.012	-12.6	FALSE
35	-119	6.97	-0.063	-38	FALSE
35	-117	6.35	-0.067	-39.7	FALSE
35	-115	5.94	-0.123	-57.8	TRUE
35	-113	5.79	-0.202	-77.5	TRUE
35	-111	5.35	-0.288	-96.5	TRUE
35	-109	8.16	-0.356	-91.9	TRUE
35	-107	8.9	-0.364	-81.2	TRUE
35	-105	9.2	-0.376	-77	TRUE
35	-103	10.83	-0.422	-96	TRUE
35	-101	13.32	-0.514	-139.4	TRUE
35	-99	15.68	-0.532	-182.3	TRUE
35	-97	15.49	-0.474	-194.3	TRUE
35	-95	15.2	-0.426	-171.7	TRUE
35	-93	13.84	-0.321	-132.7	TRUE
35	-91	14.22	-0.268	-117.4	TRUE
35	-89	16.92	-0.249	-103.2	TRUE
35	-87	14.05	-0.193	-73.1	TRUE
35	-85	9.25	-0.084	-41.9	FALSE
35	-83	6.97	-0.03	-28.2	FALSE
35	-81	8.3	-0.03	-24.1	FALSE
35	-79	8.99	-0.061	-22.1	FALSE
35	-77	6.77	-0.036	-18.2	FALSE
35	-5	3.43	-0.133	-35.5	FALSE
35	-3	3.3	-0.155	-42.8	FALSE
35	-1	3.05	-0.128	-40.2	FALSE
35	1	3.59	-0.207	-51.2	TRUE
35	3	3.42	-0.206	-51.8	TRUE
35	5	3	-0.168	-48.2	FALSE
35	7	2.85	-0.125	-46.9	FALSE
35	9	2.92	-0.16	-43.9	FALSE
35	11	2.63	-0.034	-33.7	FALSE
35	35	4.05	-0.157	-51.9	TRUE
35	37	3.39	-0.146	-48.5	FALSE
35	39	2.75	-0.067	-38.5	FALSE
35	41	2.03	-0.116	-52	TRUE
35	43	2	-0.067	-53	TRUE
35	45	3.51	-0.1	-63.5	TRUE
35	47	4.84	-0.118	-64.9	TRUE
35	49	4	-0.17	-64.8	TRUE
35	51	3.91	-0.181	-57.8	TRUE
35	53	2.78	-0.191	-57.1	TRUE
35	55	2.17	-0.175	-62.9	TRUE
35	57	1.09	-0.123	-49.6	FALSE
35	59	1.19	-0.126	-33.2	FALSE
35	61	1.76	-0.059	-20.4	FALSE
35	63	1.91	-0.051	-30.4	FALSE
35	65	2.95	-0.083	-46.8	FALSE
35	67	3.18	-0.074	-44.7	FALSE
35	69	3.52	-0.101	-47.8	FALSE
35	71	2.84	-0.15	-57.3	TRUE
35	73	4.61	-0.229	-50.1	TRUE
35	75	3.33	-0.148	-27.6	FALSE
35	77	2.51	-0.087	-14.5	FALSE
35	79	1.05	-0.088	-9.8	FALSE
35	81	0.86	-0.075	-11	FALSE
35	83	0.64	-0.048	-13	FALSE
35	85	1.39	-0.047	-12.1	FALSE
35	87	0.83	-0.076	-12	FALSE
35	89	0.41	-0.076	-10.2	FALSE
35	91	0.45	-0.088	-7.1	FALSE
35	93	1.45	-0.096	-6.9	FALSE
35	95	2.87	-0.129	-8.4	FALSE
35	97	2.61	-0.088	-7.2	FALSE
35	99	2.96	-0.068	-5.7	FALSE
35	101	3.09	-0.107	-4.6	FALSE
35	103	2.43	-0.1	-4.4	FALSE
35	105	3.83	-0.069	-8.8	FALSE
35	107	5.5	-0.105	-18.2	FALSE
35	109	7.96	-0.13	-35	FALSE
35	111	9.49	-0.129	-44.6	FALSE
35	113	8.7	-0.12	-35	FALSE
35	115	9.7	-0.17	-50.7	TRUE
35	117	9.95	-0.179	-53.3	TRUE
35	119	10.06	-0.142	-40.3	FALSE
35	127	7.15	-0.049	-10.5	FALSE
35	129	5.46	-0.044	-13.7	FALSE
35	131	2.41	-0.02	-14	FALSE
35	133	2.76	-0.029	-15.2	FALSE
35	135	2.8	-0.018	-11.7	FALSE
35	137	2.93	-0.022	-6.9	FALSE
35	139	2.79	-0.026	-6.5	FALSE
35	141	2.05	-0.028	-4.1	FALSE
37	-121	4.59	-0.002	-20	FALSE
37	-119	3.57	-0.073	-44.3	FALSE
37	-117	4.2	-0.099	-60.4	TRUE
37	-115	4.8	-0.154	-70.9	TRUE
37	-113	5.16	-0.203	-80.7	TRUE
37	-111	6.21	-0.246	-85.1	TRUE
37	-109	7.25	-0.3	-87.7	TRUE
37	-107	7.85	-0.278	-62.7	TRUE
37	-105	6.9	-0.293	-53.6	TRUE
37	-103	7.66	-0.337	-69.5	TRUE
37	-101	14.05	-0.351	-116.6	TRUE
37	-99	17.3	-0.41	-150.8	TRUE
37	-97	15.2	-0.396	-161.3	TRUE
37	-95	14.83	-0.367	-147.5	TRUE
37	-93	16.12	-0.258	-115.4	TRUE
37	-91	14.32	-0.226	-93.8	TRUE
37	-89	12.54	-0.199	-88	TRUE
37	-87	12.69	-0.168	-67.5	TRUE
37	-85	8.09	-0.058	-42	FALSE
37	-83	8.2	-0.012	-25.6	FALSE
37	-81	7.75	-0.017	-17.2	FALSE
37	-79	8.17	-0.049	-17	FALSE
37	-77	7.45	-0.016	-18.7	FALSE
37	-7	5.82	-0.194	-39.1	FALSE
37	-5	4.23	-0.204	-48.8	FALSE
37	-3	4.98	-0.224	-53.5	TRUE
37	-1	5.11	-0.165	-42.1	FALSE
37	5	3.71	-0.077	-32.6	FALSE
37	7	3.93	-0.072	-30.1	FALSE
37	9	4.09	-0.06	-31.9	FALSE
37	11	1.96	-0.033	-20.3	FALSE
37	23	4.64	-0.088	-33.6	FALSE
37	29	6.33	-0.13	-58.6	TRUE
37	31	6.71	-0.173	-60.5	TRUE
37	33	5.18	-0.166	-61.2	TRUE
37	35	3.9	-0.159	-60.9	TRUE
37	37	3.98	-0.168	-58.5	TRUE
37	39	4.41	-0.159	-55.4	TRUE
37	41	4.84	-0.139	-60.2	TRUE
37	43	5.4	-0.151	-61.8	TRUE
37	45	4.43	-0.153	-57.6	TRUE
37	47	3.79	-0.15	-51.4	TRUE
37	49	3.41	-0.119	-46.7	FALSE
37	51	3.57	-0.094	-32.8	FALSE
37	53	2.09	-0.106	-29.1	FALSE
37	55	2.11	-0.146	-39.3	FALSE
37	57	2.16	-0.157	-46.7	FALSE
37	59	1.49	-0.13	-35	FALSE
37	61	1.65	-0.09	-26.5	FALSE
37	63	1.02	-0.069	-26.2	FALSE
37	65	1.14	-0.049	-32.5	FALSE
37	67	1.66	-0.054	-47.7	FALSE
37	69	2.35	-0.113	-53.5	TRUE
37	71	2.07	-0.102	-27.1	FALSE
37	73	1.26	-0.126	-15.6	FALSE
37	75	2.28	-0.059	-13.2	FALSE
37	77	2.43	-0.041	-20.6	FALSE
37	79	2.78	-0.044	-30.6	FALSE
37	81	1.55	-0.046	-39.5	FALSE
37	83	0.49	-0.021	-34	FALSE
37	85	1.99	-0.06	-30	FALSE
37	87	1.17	-0.101	-20.4	FALSE
37	89	1.52	-0.1	-15.5	FALSE
37	91	0.99	-0.118	-17.2	FALSE
37	93	1.02	-0.123	-24.7	FALSE
37	95	2.88	-0.091	-26.3	FALSE
37	97	3.15	-0.079	-17.9	FALSE
37	99	3.32	-0.082	-11.2	FALSE
37	101	2.5	-0.072	-8.9	FALSE
37	103	2.61	-0.077	-14.6	FALSE
37	105	5.15	-0.086	-28.3	FALSE
[truncated: 2,051 more rows]
